# Supplementary material for: SCARB2 drives hepatocellular carcinoma tumor initiating cells via enhanced MYC transcriptional activity
Source: Nat Commun. 2023 Sep 22;14:5917. doi: 10.1038/s41467-023-41593-z (PMC10517016; doi:10.1038/s41467-023-41593-z)
Supplement: Supplementary file 5 — Supplementary Data 1 [file 41467_2023_41593_MOESM5_ESM.xlsx]

## Sheet: Supplementary table 1
ID	sgRNA	Gene_symbol
1	AGTAGTCCAAATTCAGAAGG	ABCE1
2	AACCGCGGAATAGTTAACAG	ABCE1
3	GGACTGACCGTCCTCTAAAA	ABCE1
4	AACGTCGGAATCCTTAGACC	ABCE1
5	GTTATACATCTGGTCTAAGG	ABCE1
6	GACAGGGGACGGTGTTATAT	ABCE1
7	TACGGAAGTTTGAAGTGTCC	ABCE1
8	TTCCGACGTTTCCAGCCAAA	ABCE1
9	TTCGTTTCCCGATTTCGATG	ABCE1
10	AACGAACCCGTTTGGACGAC	ABCE1
11	GCCCCAAAACCCCGCCCATG	ABCF1
12	GGAGCTACGGGTCGCCGAGG	ABCF1
13	GGACGGAAAAGCCCATAGAG	ABCF1
14	GGAGAAGGAGTGAGACTAGG	ABCF1
15	AGGGAAAACTGAAGAGAAGG	ABCF1
16	GGAGAAGTAACAGGTCTCGT	ABCF1
17	GGCGATGCCCGACCATCCTG	ABCF1
18	AGGGTTGTAACTACACAACG	ABCF1
19	GGGGTCACCGGGCGTTAAGG	ABCF1
20	AGGGAACAAACCCTCCGAGG	ABCF1
21	AGTAAAAGACATCGCAGAAG	ABCF2
22	AGGAGTACTCGGTCGGCGAG	ABCF2
23	GGTCCGCGAGCATCTCGAGG	ABCF2
24	GGTCGAGATCGGCGCAGAAG	ABCF2
25	GACAGCTCGAAACCGTCGGA	ABCF2
26	CACCAAGACACTGTTGTAGA	ABCF2
27	TGTCATGACTACAAGTGTAG	ABCF2
28	CGAGACACAGCTGAAGGTAG	ABCF2
29	GCGCCTAGAACGTACCTGAC	ABCF2
30	AACGTAACACACTACCTTCA	ABCF2
31	ACCGAAACACCGAGTCGGGA	ABCF3
32	GGTCCAGTAGGTGTCTGAGC	ABCF3
33	CGCAGTAGGAACGACAGGGG	ABCF3
34	CGCGTACATGTTGTGAGACG	ABCF3
35	AGAGACTCGCGAAGAGGACG	ABCF3
36	GGCAATGCCCGACCACCCCG	ABCF3
37	GGTGGTAGGATCAGCAGAGG	ABCF3
38	AACGAGTCTACTGATACGGG	ABCF3
39	ATCGTTTAGGAGAGCGTGTG	ABCF3
40	GCCGGAAGAGATTGAAGAAA	ABCF3
41	GGTACAACGACCTGTGGTGG	ABCG1
42	GGTCCCTCCAGTACCACGGG	ABCG1
43	AGGGCCACGAGGACAAGAGC	ABCG1
44	AGGCCCCGGCCCTTCAGGTG	ABCG1
45	AGGAGTAGTTGCCGGACGGG	ABCG1
46	GCCCTGGACGCGACGAAGGC	ABCG1
47	CGCGACAGTCATAGAGGAAC	ABCG1
48	CGCGCTACCGGTCCGCGAAC	ABCG1
49	AGCGCGACCTCGACCACTTG	ABCG1
50	CGCGAAGAGGAGGAACGGAG	ABCG1
51	GGAGGAAGACAGTAGTTGAG	ABCG2
52	GAACCTAGAAAGGAACGTCG	ABCG2
53	TGGTCACAAAGTCGTCACAA	ABCG2
54	TGTCCACCTCCGTTTAGAAG	ABCG2
55	GAAATAGGTCTGGATTGAGA	ABCG2
56	AGAACAAGAACCTACTCGGA	ABCG2
57	ACCCTATGAAACTTAGTCGA	ABCG2
58	GTCGTCACCTTAGAGGTAAT	ABCG2
59	GACGACACCGTAATTTGTCT	ABCG2
60	GGACACCCAGGGTCCTACCG	ABCG2
61	GGTCGCGGAAGAGGCGGTAG	ABCG4
62	CCCGCTACCGGTCTGCGAAG	ABCG4
63	GGAGCTACTGACCCCTGTGT	ABCG4
64	ATCGCGTGTCGGGTAAGACG	ABCG4
65	GCAAGAAGAGTCCCGACGAG	ABCG4
66	GGTCGTGGGAGTGTGTCAAG	ABCG4
67	TGCACCAATAACCGCACGAG	ABCG4
68	GGGAGTACGGTTGACACGAG	ABCG4
69	GAAGGACGAGAAGAGTCGGG	ABCG4
70	GGGGCAGGAGGTCGCAGTGC	ABCG4
71	GTGGCACGCGCTCTGCGACG	ABCG5
72	GACAAATGAACCTCTGGGTA	ABCG5
73	GGGGCCTCGGAGTGTCGGAC	ABCG5
74	AAAGAAGCAAGACGCCCAGG	ABCG5
75	GGGGCATGTGTCCGTACGAC	ABCG5
76	GGGGAAGTCGCAACAACGGT	ABCG5
77	CCGGCAAGTGTATGTGGAGG	ABCG5
78	GGCGCCGTTAGGGCCGAGGA	ABCG5
79	CCGGACACCAACCGAGTAGT	ABCG5
80	TGCGCCAGGACCTATCGTGG	ABCG5
81	GGAGACCCGAGCTGTCGAAG	ABCG8
82	GCGCCCACAGTCGCGTGACG	ABCG8
83	TACGACTGAGAGGACGCGAG	ABCG8
84	GGGCTCAGGATGCTTCTACG	ABCG8
85	GGGGTACCTACTCCTCCCAC	ABCG8
86	GCCCCTCGAAGGCCTCGTGA	ABCG8
87	CGGGAAGGACGACGTGAAGG	ABCG8
88	GCCGGGACGAGGGGTGGAAG	ABCG8
89	GGAAGGTGTACCGGAGGAAG	ABCG8
90	GGTCCCACAACCCGACCGGT	ABCG8
91	GGACGTCAGAGTCGGGGATC	ABHD1
92	GCCAACAATTTGTGCTGTCG	ABHD1
93	GACGACCGGCACCCGTAGAG	ABHD1
94	GGTGGAAAAGTTAGTGGAAA	ABHD1
95	CACGAGATAGAGTCACGTCG	ABHD1
96	AGTGGTGGCTCTGAAAGATG	ABHD1
97	AGACCACAAACCTCCTACAG	ABHD1
98	CGGGTAACACGACGACGAAG	ABHD1
99	GTCAAGGAGGGGTGCCGTCG	ABHD1
100	AGGGAGTCTCGAACCAATTG	ABHD1
101	GGCACCGGAGTCGCACGACG	ABHD10
102	GCTGGAAGAGACCAGCACGT	ABHD10
103	GGTGTCGACGGTTCGCGCGT	ABHD10
104	GGCACCGCGGGCGACTCCAT	ABHD10
105	GTCACACGAAAGGAGACTCA	ABHD10
106	GTCGAGGCTGTTCCATGGGT	ABHD10
107	GACTCCATAGGCACGTTCGT	ABHD10
108	GCCACCGAGGGTCCAGTCAC	ABHD10
109	GACTCAATGGTAGACTTGAA	ABHD10
110	AGGGGAAGCCAGGGGTGGCA	ABHD10
111	GGCGACGACGACGACCCACG	ABHD11
112	AGCGCTTCGATCCCGGCACC	ABHD11
113	GGGGCAGGTCTTCGGACATC	ABHD11
114	GGTCCGAGCCCAGGTCGCCT	ABHD11
115	TGCCGGACAGACGACCCGGT	ABHD11
116	ACCAATGCTCGTAGGTGGCA	ABHD11
117	CCTGGACGTCCTGGAAGACG	ABHD11
118	AGACATCACGGTCGTCGTAC	ABHD11
119	GCCCGGTTGTGAGAAAGAGG	ABHD11
120	CGCAGCAGCAACCGGTGTCG	ABHD11
121	GGGATAGTAAGACATGGACG	ABHD12
122	ACCCAAACTGACCAAGAAGG	ABHD12
123	GACGAGTAGGACGTGCGACT	ABHD12
124	GGCCCAGCAGGAGTCGCACG	ABHD12
125	AGCGGAACCTCGTACTCGCG	ABHD12
126	ACCGAAGGTCGGTGGGATAG	ABHD12
127	ACCAATGGTACACCAGTGGA	ABHD12
128	GACATCAGTTTCCACTGGTG	ABHD12
129	GAAGAACGAAACTAGGTCAG	ABHD12
130	GCGCCACCAGCGGAGGAGAC	ABHD12
131	ACACAGAGACCCCGGTGAGA	ABHD12B
132	GGACCACCCTGTACCAGCTG	ABHD12B
133	AGCACTACCCTTGGGTTAAT	ABHD12B
134	AATGGTCGAAGTCAGACACG	ABHD12B
135	AGTGAGTCGTGGATCCATTG	ABHD12B
136	GAAGAACGGAACCAGGTGAG	ABHD12B
137	AGAGAAACAAGGACATACGT	ABHD12B
138	GGTCCGCCGGTGCGTCGATG	ABHD12B
139	GTTGGACGCCACTCATGGCG	ABHD12B
140	GGACCGTCAGGACGCGCAGG	ABHD12B
141	GTCGTAGGTCCTGAAAAGGT	ABHD13
142	AGAAGTGAACGAAGAGGAAG	ABHD13
143	AAGGAACCCACCTCGTCACC	ABHD13
144	GGTATTACCGACTTTAGGAT	ABHD13
145	TCCGATAAAGTGACGTGAAC	ABHD13
146	GACCGTAAGGTGTACTTTTG	ABHD13
147	AGTGAAAAGTAGAGACCTGA	ABHD13
148	AGAGCCTGATTCTCTAATCG	ABHD13
149	ACACAGTAACACTCAGGGTA	ABHD13
150	ACCGAAGTACCAGAACCCGA	ABHD13
151	AGCGACTCACCGGTGATACG	ABHD14A
152	TGTGCCGTAAGACATGGAGG	ABHD14A
153	AGGACTACGCTCCGGTGGTG	ABHD14A
154	GGAGGTGGGTCTTGATGTGG	ABHD14A
155	CGGGTCCGCCTTGGTCGTCG	ABHD14A
156	GCCGGGCCATCGGGGAGACA	ABHD14A
157	GGAAACTTCCACGGCTCAAG	ABHD14A
158	ACGGAGACACGAACGGAGGA	ABHD14A
159	GGGCGAGTAGGGCAACCCGG	ABHD14A
160	GACCGTTGAGCGGGTAGAAA	ABHD14A
161	AGTGACTCACCGTACATGAG	ABHD14B
162	GCCAACACTAGTCAGGTAGT	ABHD14B
163	GAAGAAGGCTCTCCGGGACG	ABHD14B
164	GGTCCTTCGACGGTCCCCGG	ABHD14B
165	CCCGAAACACGGTCACCGGG	ABHD14B
166	GCGAACGACGGTACGGACGA	ABHD14B
167	CGTGGACCTACCACGGGAGC	ABHD14B
168	CGTCACCCGTCCGAGCGAAG	ABHD14B
169	GGCTCTGGACCGTCTTGGAC	ABHD14B
170	AGCGCGACGAGGTGCGAACG	ABHD14B
171	GAAGATGTAAGCTGGAGAAG	ABHD2
172	GAAGCTCGGGAACCGACTCG	ABHD2
173	GTGAAAGCAACTGATGCGGG	ABHD2
174	GACCGTGTGCGACTGCGTCG	ABHD2
175	GTCGGGGTGGACTGGAGATG	ABHD2
176	GATGAAGGTCCTGAGCCCCG	ABHD2
177	ACCAGTAGACGGGACCTTAA	ABHD2
178	GACTGGGTCGACCAGCAGCA	ABHD2
179	GTCACGTGACATGGGGACCG	ABHD2
180	ACGACCTCTGAGGGCTTGAG	ABHD2
181	AGACGAGGAAAGGACCGTCG	ABHD3
182	TGGGCCTGAACCACAAGGTC	ABHD3
183	CCCGAAGTCGCAGCGAATAC	ABHD3
184	ACCGTTACGACGAGTCCATC	ABHD3
185	GCCAGTGATTGACCCCAAAG	ABHD3
186	GGTGAGGAGACAACAATTTT	ABHD3
187	ACCGCAGACCTTCATCACTG	ABHD3
188	GGGTAACTTTGGGGACGACG	ABHD3
189	AGCGAACGAGTCTCAGTAAC	ABHD3
190	CGCCTACAACAGGGCCCTCG	ABHD3
191	GTCACTCTAGGCACGTGGGG	ABHD4
192	AACCGACAAGAAGCTCATCG	ABHD4
193	AGGGTTTGGTCTTATTCTAG	ABHD4
194	GGCCCAGGGAACCCTTACGA	ABHD4
195	ACCGTAGACAGGATCCTGCA	ABHD4
196	GAAGGTACAGAGTCGACTTC	ABHD4
197	AACCACTACCACGTACCAAA	ABHD4
198	ACCCTTACGACCGGAACTCG	ABHD4
199	TACCAGAGGGCGGTACAGAG	ABHD4
200	GGCGTGTGACGTGTGGAAGC	ABHD4
201	GGAGGAGGAGGCGGCGGTAT	ABHD5
202	GAAGAAGACGTAGTGACAGT	ABHD5
203	TCCACCTAAGAACCGACGAC	ABHD5
204	ACCCCAAAGGGACTTGCTGG	ABHD5
205	CACAGCCGTCTCAGGTGGAG	ABHD5
206	GAACAGGAAGAGGTACCAAA	ABHD5
207	ACCAAAACCTCCTCCAGAAC	ABHD5
208	CCCAGATGATGAAGCAGGTT	ABHD5
209	CAGGAATGCTGGTGTAAGTA	ABHD5
210	GACATTACACGTCTGAGGTT	ABHD5
211	AGGAGTACGAGGTGCCTAAG	ABHD6
212	CGTCAAGAAACTCGGCAACA	ABHD6
213	GGCACCTCTTCTAAGGGAAC	ABHD6
214	GTAGTTCTAGGTAGGACGAG	ABHD6
215	CGTGAACCAGACGCACCTGT	ABHD6
216	GGACCATCCGTGGAGGTACC	ABHD6
217	GGGCGTTAGTGTTTGTACAA	ABHD6
218	GGTCATGGACCTTCCCCACT	ABHD6
219	CCCGTCCGGACCCGTGTTTG	ABHD6
220	GGGCGAGGAGGGACCTACTG	ABHD6
221	TGCCATAGAAGACAACGGAC	ABHD8
222	ACCCGACGTAGGCTCCTACG	ABHD8
223	GGCCTAGACGGTCGAGGTGG	ABHD8
224	AGCGACGGGCGGCCTAGACG	ABHD8
225	GGAGTATCGGATCCGCGTGT	ABHD8
226	GGTAACTAGTACTAGTGGAA	ABHD8
227	GGACGCAGGACGTGACGAAC	ABHD8
228	GGAAATTGTCGACGAAGAGG	ABHD8
229	AGCCAGTGGGGCCAGTCGTA	ABHD8
230	GGTGGTAGTAGGCGTAGGAG	ABHD8
231	GCCGGTACCGAGGCGCAGAC	ABO
232	GTCAGTTTCCACGACTGTGG	ABO
233	GCTCCTGTAGGAAGGATGAC	ABO
234	GTTGCTCGTCAAGTCCGAGG	ABO
235	GCACCATGGGGAACCGACCG	ABO
236	GGGTCTGTTACCCTCGGTCG	ABO
237	AACAGACCCTCCCGTGTAAG	ABO
238	AGACGTCGTACAGAGCAACG	ABO
239	TACCACCACAAGACCTCGGA	ABO
240	GGTAACCCAATTGACACAAA	ABO
241	GCGGAACGGACTCGCCACGG	ACAA1
242	AACGAGACCCGAGAACGACG	ACAA1
243	CGTGATGGACGTCGGAGACG	ACAA1
244	GGACTCCCCAGGCCGGCTAA	ACAA1
245	CCCGTTAGTACCGGGCTTAG	ACAA1
246	CCCGTTTCCATAGGACGAAG	ACAA1
247	ACCACCACGACCCCGCCTAT	ACAA1
248	ATCCCGTGGGTGACCCGACG	ACAA1
249	GACGTAACGCGTCCAGTTGG	ACAA1
250	GCCGCCGAAGTTCCACTCCG	ACAA1
251	GGCATTCGAGGTTTCCCGCA	ACAA2
252	GGTGTATTTTGTTGAAGTCG	ACAA2
253	GGGACCTTGTCAATGTCTTT	ACAA2
254	GACCCTCCTAGACCTAGTTC	ACAA2
255	TCCGACGGAACAGACGACCG	ACAA2
256	CGTCATTGTCAAGGTAGAAA	ACAA2
257	CGTGGTAGTCGATGTGGGAA	ACAA2
258	CACCACACTTCAATACAAAG	ACAA2
259	ACCGAGACGAGGCTCCACTC	ACAA2
260	CCCACCAAACCCCGGCTCGT	ACAA2
261	GGAGTATCAACTGGACGAAA	ACACA
262	GCCGACGTCCATCTCGTGGG	ACACA
263	AGCCACTACGCGAGTGGAAG	ACACA
264	AGCTCACAAGGTAATACAGG	ACACA
265	GGTGTGTCCACAACAGGAAT	ACACA
266	GGGGTCTCAGGGTGTAAGGG	ACACA
267	TGCCAATAGTACCTGGGTAG	ACACA
268	GTCAGACACGGGTCCCGACG	ACACA
269	GTCCATAAGGAGGATCGGAC	ACACA
270	CGTAACCGAAATTCCAGAAG	ACACA
271	GGCACTTCACGTACGCGAGG	ACACB
272	GTAAAGAGACGCCACAGAGG	ACACB
273	GGGGTCTCGAAGTTCGGTTG	ACACB
274	GCCATTTCAGAGACACGTCC	ACACB
275	GACTCAAACAGTGTGCGAAA	ACACB
276	CGAGCAACGCCTTGTAGAGT	ACACB
277	CGCAACCGGAATTCCAGGAG	ACACB
278	GGCGGTGGAAGTCTTCGAAA	ACACB
279	GGCGTGAGAGTCGGAAGGCC	ACACB
280	GGTCCTTCAGCCAAGTAGAG	ACACB
281	GAGGTACCGACCCTACCACG	ACAD10
282	GACCACGGACGCGACCCACA	ACAD10
283	AGAGGTCCCTCTCAGCGACG	ACAD10
284	CCCGGGTAAAAGTGGTGGAA	ACAD10
285	GACGACAATAAAGACGAGAG	ACAD10
286	AACGACTACACCGGATGTCG	ACAD10
287	GACGTCGTCCCTAAGGGTCG	ACAD10
288	GGGGTGACTAGCTTCTGGAG	ACAD10
289	GGAGAGACTACCTTCGGAGT	ACAD10
290	GGGGAACTCCATACTCGACC	ACAD10
291	GACAAAGAAGACAAGGAGTG	ACAD11
292	GGCGTGTGGACCTACCGGGT	ACAD11
293	GCTGAAACCGGTAAAGGACA	ACAD11
294	ACCCTTTAAAGTTTAGGGGA	ACAD11
295	GGAACCTGGACCGTCTTAGG	ACAD11
296	AAGGGTTCGGATATGACATG	ACAD11
297	CGTGGATATGGTATAGGAAG	ACAD11
298	GAAGAAGTTCCCTTGTAATG	ACAD11
299	GGTGACATACTCTTGTCATC	ACAD11
300	GGTCCCTGAACGACAGCTTG	ACAD11
301	GGCAAGTCAGGAGAGTGCCG	ACAD8
302	GACAAGGAGTAAAGGCTTCG	ACAD8
303	AGCGAGGGTTAAGACAACCG	ACAD8
304	TGCGGAGACAGTAGGAGTGG	ACAD8
305	GGAGTTACAGGCCTTCGTCA	ACAD8
306	GACGACGTAACGCCTGGTAG	ACAD8
307	GACGTAGGAAGGAGAGGAGG	ACAD8
308	CGCCAGAGGCCCAGGAGCAG	ACAD8
309	GGCTTCGGATCGACCCGACG	ACAD8
310	GTCGTATCGGCGGCGTCGAG	ACAD8
311	GGGCGAAGTCATGGTCGACG	ACAD9
312	GGCCAAGCGCCATCTCTGGT	ACAD9
313	CCCGAAGAGGTTGTGGTACA	ACAD9
314	GGTAATCATTAGGTCTGGAC	ACAD9
315	GTCAAGCCGGGTCCCTCAGG	ACAD9
316	ACGGTTTCGCCTCGTCGTCA	ACAD9
317	GGTACTACCAGACCCTAGTG	ACAD9
318	AGGCGTAACCCGAGGCGTTG	ACAD9
319	GCACCAGCACCAACGCCTCG	ACAD9
320	GACAACTCCTACAAGTACCG	ACAD9
321	GAGGCCTTACTCTTGTAGAA	ACADL
322	ACCCGTCCCCTCCCTCGAAG	ACADL
323	GGGGACGGGTACCATAATCG	ACADL
324	CTCGTAAACACCTGTTGACA	ACADL
325	GACGAACGTACCGCTTTATA	ACADL
326	GGTACCTCGACATGTGTCAG	ACADL
327	GTACATAGGGGTTGGAGGTA	ACADL
328	GCCTCTTCCGCACGCCGGTA	ACADL
329	GGGTCCTGCGCATCCCTGGG	ACADL
330	GAGGTTAAGGTGGTTCTACG	ACADL
331	GGCAACCAATAGGTGTAGAA	ACADM
332	GACCCTACTAAAGGAGAGAC	ACADM
333	CGAGGTCCAAGACAATGTGT	ACADM
334	CCCCATAGACGAAGGTGTTA	ACADM
335	CCCGTATGAACCATCGAAGT	ACADM
336	AGTTATCGTCAGACTTGGGG	ACADM
337	GTCAGTAAGAGGGGTTTATG	ACADM
338	TAGACTTAAGGACCCCATAG	ACADM
339	GGTTCATAGACGTGTCGTAG	ACADM
340	GACGGTACAACCGAGGGCAA	ACADM
341	GCCGACTAGAGGAGGTACCG	ACADS
342	TGCGGACGAAGACGAGGAAC	ACADS
343	ACCGATAGAACTTCGGGTAG	ACADS
344	CCCAAACGACACCCCTGGCG	ACADS
345	GGGAGCTAACACGACACTTG	ACADS
346	AGTGGTTCGAGGTCCAGTAG	ACADS
347	GGTACCGCTACCGCATCCGG	ACADS
348	CCCGAGTAGGTGCCGGTTGG	ACADS
349	CCCGGTACAGACGGTTGAAC	ACADS
350	GGCCTCAGTAGTACTCACAG	ACADS
351	GGAGTACAGAGTTTTAGAAG	ACADSB
352	GAACCACAACCTCCGGGACA	ACADSB
353	GTCCCATTAGAAACCACATC	ACADSB
354	CCGGAAGTATATCCCTTTGG	ACADSB
355	GGATAAACGGAGTCGAGTGA	ACADSB
356	GACTTTCCGTCTTTGAAGGA	ACADSB
357	GAAATAGTCGAGACCAGAAG	ACADSB
358	GGAAGAATCATCTAGCACTA	ACADSB
359	ACGCGGTCAGGGTCGTAGAC	ACADSB
360	GGTATAAGACCCAGTTGAAG	ACADSB
361	GTCGAGGAACTCCGGGACGG	ACADVL
362	GGTGTTTTCGACACTAGAAG	ACADVL
363	GACGACACAAACTTCGGAAC	ACADVL
364	GAGGGTTGGAGTGGGTCGTG	ACADVL
365	ACCGAATGTACCACTCACGA	ACADVL
366	GTCGACAAACGGACGGAGAG	ACADVL
367	GTCGTTTCCTGAATCTAAGG	ACADVL
368	GTCTAGTCCACAAGGGTATG	ACADVL
369	GGTCGAGAAATTCTTTGACA	ACADVL
370	GACGACACGGGTCGGGGACA	ACADVL
371	ACCGACACGACCGCCGTGAA	ACAT1
372	AGTGGAGGAACATCTTGTAA	ACAT1
373	GGACGGTGGTAGTGTAGGAC	ACAT1
374	GGTATACCACAACTAGGAGA	ACAT1
375	AGTAAGTCACATGACCGTAA	ACAT1
376	AACGTTAAGTCCCTCGGTAA	ACAT1
377	AGTACTACCGAAAGTAAGGA	ACAT1
378	CTCGTCGACGAGGTAGTAAG	ACAT1
379	GACGAGGCCTCCGACCACGT	ACAT1
380	TACCCACAAGAACATCGTGA	ACAT1
381	ACAGGACTAGAAGAGATGAG	ACAT2
382	AGTGTCTCATATGACAGTCA	ACAT2
383	ACCGCTCCTTTGAGTAGACA	ACAT2
384	AGAGACCCAAATTAGGTTCA	ACAT2
385	CACCAGTAGCAGAGCCGCCG	ACAT2
386	GACAGTAGTTTCTTCAGAAC	ACAT2
387	TGTCTAGTAGACCGTCGAGG	ACAT2
388	TAGGGATAACTGACCTGACG	ACAT2
389	CGTAACACCAACGTCCTCCG	ACAT2
390	GTCCTAGACTCGGACGTAAG	ACAT2
391	GGCGGTAGAGGCCGACGACG	ACBD3
392	GGCGGGAGCGGTGGACCTAG	ACBD3
393	ACCACCTCAAACAGTTCGAG	ACBD3
394	TGCAAAGAGAAGGAGGAAAA	ACBD3
395	GAAGAAGAGAGGATGCAAAG	ACBD3
396	GGTCAACGTCCTCGTTGTGA	ACBD3
397	GATGATGAAGGACAACAAAG	ACBD3
398	CCCGAAGAAGACGTCGAAGA	ACBD3
399	GGAGCAGCAGTAGCGACCTG	ACBD3
400	AGCGAGGAGAAGGAGGAAGG	ACBD3
401	GGGGAGGATACTTCTCTACG	ACBD4
402	GGGGTTCCTTGGCCGTGGGG	ACBD4
403	GGTCTACGACGGGCGACGAG	ACBD4
404	GGTACCCCGGGACGGACCAG	ACBD4
405	TCCCCGTGACACAGCTAGTG	ACBD4
406	GACATGGTCCACTAGGGACT	ACBD4
407	TCCAAAAGACACTAAGGGAC	ACBD4
408	CGAGTCCGAGGTCGACGAGG	ACBD4
409	CGTGGAGGACGTACGAGAGG	ACBD4
410	GGAGGGACGAGTAGAACGGG	ACBD4
411	AGCGAGTTCACAACGTAGGA	ACBD5
412	GAAGAACAGGTTTAACAAGG	ACBD5
413	CCTCCATGAACTTATAGAAG	ACBD5
414	GACAATAAGGACGGTAGAAG	ACBD5
415	CGGGAACCAAGGAAGCGAGT	ACBD5
416	CGCGAGGGGTAGTGGAGGTG	ACBD5
417	GGAGTGTCCATTCTGTAAAA	ACBD5
418	ACGAACTGAAGTGGAAAAGG	ACBD5
419	GGACGTCAGAGTAGTCGTGC	ACBD5
420	GGAGTTTGGATCAGAGCACG	ACBD5
421	GACAGCGGCCACTACCGGGG	ACBD6
422	GGACTTAGTCCGGAACGTCC	ACBD6
423	GGTTTTGGACATAAACGAAG	ACBD6
424	CGCCCGTCCTTACTACTTCG	ACBD6
425	ACTCGAGTCGAGAGGTGGCG	ACBD6
426	CGTCCCTCGTCGAGAACATG	ACBD6
427	ACGTCCACGCGCCGTCGGAA	ACBD6
428	AGAGTTTGTCGAGCCGGTCC	ACBD6
429	CGTAACGAACCGACCCCGAA	ACBD6
430	GGGGCCTCAGCAGGGGACTC	ACBD6
431	AGTAGACCAGAACGAAAGTC	ACBD7
432	GTGTAGAAGACGTCGGGACA	ACBD7
433	ATCTCAAGAAAGTCAAGAGG	ACBD7
434	ACCGGGACGTCCATGGGCCC	ACBD7
435	ACAGTTTTAGTCGGATTTCC	ACBD7
436	CGTCCCGGTACCACCGCCGA	ACBD7
437	TTACCCTTCGTACCTTGGAG	ACBD7
438	AGCTGTTGGGATCTTTCTAT	ACBD7
439	GCCGTATGAGCAAGGTGTGG	ACE
440	ACGAAGGGTAAACCGAAACG	ACBD7
441	GGCACTTGAACCTCCTGGAC	ACE
442	GCCGGTACAACTCGATGAAG	ACE
443	GCGGAACAGAGCGGTCGGGA	ACE
444	CGAGTTACCACTCAGGGACG	ACE
445	AGCCAACCGAAGAGGTCGTA	ACE
446	GACGACCTGACCGAGGCGTG	ACE
447	GGTGTTTGAACGACCGGAGT	ACE
448	GGTCGAGGACCCGTCCGTCA	ACE
449	GACCAGAAACCCTTAAAGGG	ACE2
450	GTCCATTCAGAAACATGACG	ACE
451	GGGGTTGATAGAGAGCGGAA	ACE2
452	GCCGACATCAGTATCGGTAG	ACE2
453	AGGGTGTCGAACCCTGGACC	ACE2
454	GAAATTTCTGGTAGGTGGAG	ACE2
455	CCCAAGACTAAAAGGTTCGG	ACE2
456	GACAAAGGTATACCGACTAA	ACE2
457	ACAACGACATTGACGACGAG	ACE2
458	GAAGTTTCCATACAAGGTGT	ACE2
459	GACGATAAAGGGGAGGAAGG	ACER1
460	GACGTGTTTACACTGTAGAG	ACE2
461	GGACCAGAAGTAGTGGTGAC	ACER1
462	GAAGAAGTAGAAGCCCGGTG	ACER1
463	AGGACACCGAGGACCCGTCA	ACER1
464	GCCTCTGGAGTTAGTCCACG	ACER1
465	ACCAAAATACCCGACAACGA	ACER1
466	CCCGTCACCGATATCGTATA	ACER1
467	AAGACAGGAAGGACGCCGGG	ACER1
468	TGCCAGTTGCGGATGCGGGA	ACER1
469	GGCTCGATGGTCGGACGTCG	ACER2
470	GACACCAGTCGTGGGAAGAC	ACER1
471	CGTGACGTACACCATTCGGG	ACER2
472	GGTGGAACTTGGATGGGGAC	ACER2
473	ACACCAAGGGGTCTTCCATA	ACER2
474	CAGACGCCAATGCTGCACGG	ACER2
475	ACGTGACGTGACGAGTAGCG	ACER2
476	GCGTGGTCAGGTGGAGGCTC	ACER2
477	GTCTGTCCTGTGACTGGTGG	ACER2
478	AGTGCACTAGAACTGACTAC	ACER2
479	AGAGATTGTGAGACTTGACG	ACER3
480	ATCAAAGAACCCAGTCTACG	ACER2
481	ACCAAGGATAGAAGTGTAGG	ACER3
482	ACCGAATCTCCTGACCCAAT	ACER3
483	GTCATCGGGAGAGCCAGGCG	ACER3
484	GGATAGTATCCATAATGGTG	ACER3
485	GGTTACAAGCCACGTCAAGT	ACER3
486	GCTGGAGGTGCGACCTGACC	ACER3
487	GAAAAGGTCTGGCAGAGATT	ACER3
488	GGTACGTACTTTAACACACC	ACER3
489	GGGCCATCAAGTACCTGTGG	ACHE
490	AGTGAAAACCGGATATAGAG	ACER3
491	CGCGGAAGACCTTGGCGAAG	ACHE
492	ACCGAAGGGGTGAGGAAGAG	ACHE
493	AGCGAAAGACGGTGGCCTCG	ACHE
494	GGGGACAGGAGCAGACCTAG	ACHE
495	GCCCGTTACACCCAGAGGAC	ACHE
496	GCAAGAGGACGTGGGTGACG	ACHE
497	GCCACCCGTACCCTCTCCGG	ACHE
498	GGAACACCCGACAGGAGGTC	ACHE
499	GTCGGTAGGTCTTAGCCAAG	ACLY
500	GTCACAGACGACGTGTGCGG	ACHE
501	GTCCGAAGGAGTTCTTGAAA	ACLY
502	GGACTATCAACCCCGGTGGA	ACLY
503	GACCCTAGGGGTAGGTACAG	ACLY
504	GGGAGAAGTCGGCGGTGTGG	ACLY
505	CCCGTATCAAGTACCAGAGG	ACLY
506	GGAAGAACTAGTCGAAAGAG	ACLY
507	GCCGTTTAGAATATAAGGAG	ACLY
508	GGAACTACGGGGCCGTTTAG	ACLY
509	GCCCTTTCGGGTCGAGAAAG	ACMSD
510	GAAGCCCGCCCTCCGTATAG	ACLY
511	ACGACACCACAACCTCGACG	ACMSD
512	ACCGAACATCCAAACACAGA	ACMSD
513	GGTACACGCTTTGTGTGAAA	ACMSD
514	ACCCTCTAAGAAGGGTGACA	ACMSD
515	GTCAAGGACAGTACAAATCG	ACMSD
516	CGTGGCAACACTCGATGGGG	ACMSD
517	AGAGGAACTGGCGGTCGAGT	ACMSD
518	CGAGAAAGTGTGTCGCGAGG	ACMSD
519	GGGTAAGAACGTTCTTTGCG	ACN9
520	CGCGCAAGTCCAGGGTGAGC	ACMSD
521	TGCCAGAATACAGAGGATTT	ACN9
522	GCCTGGAGTTTAGGGACCCG	ACN9
523	CCCGCTGGTCATGCACTTTC	ACN9
524	GCAGTCTTGGTTGCCAGAAT	ACN9
525	CCGTAACATGTTCGCGCAGA	ACN9
526	AACCAAGACTGCTCCGTGTC	ACN9
527	TAACCCAAAACACCGAAGAA	ACN9
528	CGTTGACAGGTTAAACAAGT	ACN9
529	ACCGAGTCCTTAGTAGGTGG	ACO1
530	CCCGCCGTGCAAAGAGCTCA	ACN9
531	GGCGGTCCAACCCCATCACC	ACO1
532	AGGACTAGTTTATGGTGAGA	ACO1
533	TGGGAGACCATTGTAGGTGA	ACO1
534	CCCACTTCAGACCCAGAACT	ACO1
535	AACGAGTACCAAGACACCAG	ACO1
536	GACAACGGTTACGTCCAGTA	ACO1
537	GACAATCAATTCATCGCTCG	ACO1
538	GGCTCCATTACTGCGGCAGT	ACO1
539	GAAGAACTACAGGAAGGACG	ACO2
540	GGTGCAGTTTGGATCTGTGG	ACO1
541	CGCGTCCAGAAAGAGCGGGG	ACO2
542	CGGACTTGAAGAACGGTAGG	ACO2
543	GCGGCATCAAGAGCAGAGGC	ACO2
544	AGCGACTGGGCCGACTGATG	ACO2
545	GGAACCTGTCGGGCGACGAC	ACO2
546	GGAAAGTGGCACTCCTACGG	ACO2
547	GAGCCTACAGGTCTCCGGTA	ACO2
548	GGTAACTCGCCCTGCCGATA	ACO2
549	ACCGCTCGACCTGGACCTCG	ACOT1
550	TGCGGTATAAACCGTGGACG	ACO2
551	TCCCAAAGAGCCCGAGGTTC	ACOT1
552	GTCCTACTGACTCGTTCATC	ACOT1
553	ATGCGATGTTCCCGCTCTGG	ACOT1
554	GCGGCTGTGGGAACCGCTCG	ACOT1
555	GGAGGTCAAGGCTTGTACAG	ACOT1
556	CGGCGGTCCACTGAGTGGAG	ACOT1
557	GCCCGAGGTCCTAGTCGCAG	ACOT1
558	GACGACGACCCTGCTTGGCC	ACOT1
559	GGCACCCCAAGGCCATAGGG	ACOT11
560	AAGGACCGTAACACCTGTAC	ACOT1
561	GACACAAGAGGTTGGCGTGT	ACOT11
562	ACCACTAGAGAGCCGCCCGG	ACOT11
563	GGTGTGACACGAGGTAGAAG	ACOT11
564	CGCGAGTCGGCGGTGTGACA	ACOT11
565	GGTGCGTGTGCGGGTGGAGG	ACOT11
566	GGTCTCACATGTCCGCCTGG	ACOT11
567	ACCGTGACAGCAAGGGGCGT	ACOT11
568	GCCGAACGGACAGGCCATTC	ACOT11
569	GGTGTAACGACAGTGAGTCC	ACOT12
570	AGCGGCAGACGGTACCGTGA	ACOT11
571	GCGGTATTAGACCGGTGGTT	ACOT12
572	GCCGGGTAAGGACTGTCAGT	ACOT12
573	TCCGCTTAAGCGAACGCACG	ACOT12
574	TGCACGAAAAGTTGGGTTTG	ACOT12
575	CGACCTACCGAACCGAGTAC	ACOT12
576	AGAGAGTCGTCGGTCTAATA	ACOT12
577	AACACCTTTGGCGAGGAAGG	ACOT12
578	GGCAAGTCTCGTAACTTGAC	ACOT12
579	GGCACCTCTCACGGATAACG	ACOT13
580	GGACACAACCCGAGTAGGGA	ACOT12
581	GCCGCCAAACTGTCGGTGCA	ACOT13
582	TAACGTAACCATACGAGAAG	ACOT13
583	TCCACAAAACACACAGAAGG	ACOT13
584	GACACCTAGACTGGTTGTTC	ACOT13
585	ACGAAGTCTTGTACACGACA	ACOT13
586	GTCTCCATTTACGTTCACAA	ACOT13
587	ACCAGTACCGGAAATAGTGG	ACOT13
588	ACTGGTTCCGAGCGTTAAAA	ACOT13
589	AGCTCGCAGGGCCGACATGG	ACOT2
590	GAAAGGCACGTATCGTCTCG	ACOT13
591	CCCGCCGACGACACGGTCTG	ACOT2
592	GTGGTTTCCAAAGAGCCCGA	ACOT2
593	GCCCTACTGACTCGTTCATC	ACOT2
594	GTAGAGGACGACAGGAAGCT	ACOT2
595	GTCCTTGACGCGGCTTGAGA	ACOT2
596	GTCGACACCTCTGGGGTCCT	ACOT2
597	GTCGACTCCGTCCAACCAGT	ACOT2
598	GTCCGAGGTCCTAGTCGCAG	ACOT2
599	GACGACGACCTTGCTCGGCC	ACOT4
600	GTAAGTCAACAAGAGTCCAG	ACOT2
601	GACCGCCCTCCTTCACCGCG	ACOT4
602	TCGGACCTGCCGACGACACG	ACOT4
603	ACCCTTCCCAGGTCCAGGAT	ACOT4
604	GAGGTTATGGTTTCTACAGT	ACOT4
605	GAACCTTATAGCTCGGTCGG	ACOT4
606	GCCTCGTCGCCCAATGCGAC	ACOT4
607	TGCACCGTTTCGGTACCGGT	ACOT4
608	ACAATAACCCCTCTAGAAGT	ACOT4
609	GACATGAATAGTTACGGACA	ACOT6
610	AGGGTCCCTAGTAACTGTAG	ACOT4
611	GGTATCTTATAACGGAGTGG	ACOT6
612	CGCGGAAAAGGTTACCTTGT	ACOT6
613	GGAATAAAAGGAGGAAGATC	ACOT6
614	GTCTATTAGACAATGGGTCT	ACOT6
615	CACGGAAACTCACTCGGAAA	ACOT6
616	AGATCTCGAAGACACGTGCG	ACOT6
617	CACAGAGAGTTACCGAAGAA	ACOT6
618	ACTCGAACATCGGAAAGTCT	ACOT6
619	GGGACCGAGCACAGCTCGCG	ACOT7
620	GGTCACCTAACGAGGTTCAC	ACOT6
621	GGGACACCATACACGGGGAC	ACOT7
622	GGTGAACCAGAGGTACGCGA	ACOT7
623	TGGGACAACACCTGTCGAGA	ACOT7
624	GGTCACGGAAGAAGTGGATG	ACOT7
625	GGTCGACCCCGTGTCCGTCG	ACOT7
626	GCAACCGTAGTAGACCGGCG	ACOT7
627	GCTAGTAGAAGTCCTACCAG	ACOT7
628	GCAAGACCGACAACGTTACG	ACOT7
629	CGGGTAGAAGACCCCGGACG	ACOT8
630	GGACAACACCATTCCACGGG	ACOT7
631	GAACCATGTCATGACCGTCG	ACOT8
632	GGAAGGTCGTCCGGGTCGGG	ACOT8
633	CGGGGTACGTCGTGGTCAAG	ACOT8
634	GACCCCTGGAGGCATCGCAG	ACOT8
635	GGCATCGCAGAACCAGTGCT	ACOT8
636	GGTCTTCTCGACGAACTGAC	ACOT8
637	ACAAGCACAGGCGAGGTGAA	ACOT8
638	GAAAACCTCCAATCCCAGGG	ACOT8
639	GGTCAAACACCTACGAGGAT	ACOT9
640	AGAAGTAGACGGTCCGGAGG	ACOT8
641	GAAGGTCCTCATTCGACGGG	ACOT9
642	CGCGACTCCTCTCCTGGTGG	ACOT9
643	GGGTTCGACAGTTCTAGGAG	ACOT9
644	CAAGACCCGAGTTCGAGAAG	ACOT9
645	GGTAATGTTTACAACGTAGG	ACOT9
646	GGTATGTACTCTACAAAGAG	ACOT9
647	TGCGTTCAAGTATACGGAAG	ACOT9
648	GAAGTGACACATGAGACTGA	ACOT9
649	CCTACACACATTCGTCGAGG	ACOX1
650	ACAGATTTCTCGAGGAGAAG	ACOT9
651	ACCACAAACAGTCCAGGAAG	ACOX1
652	CGCAATACTCCACCGACAGT	ACOX1
653	AACGGTCCATTCTTGACAAG	ACOX1
654	ACCGAACTAAAGTCTGACCA	ACOX1
655	GACGGATACGGAAGGTCAAA	ACOX1
656	CGCACATTTCCTCAATGAGT	ACOX1
657	TGCCATTAAGGATGGTGTCT	ACOX1
658	CCCGTATGAAGTAGTCGTAC	ACOX1
659	GCAGTTTCCTGACGTATATG	ACOX2
660	ACCACCTATAGTTGTCGGGG	ACOX1
661	GGCGTACCGTCGGAATATTG	ACOX2
662	GGGTCCTCAAACACTATGTG	ACOX2
663	GGTACCCTTCCATCAACGAG	ACOX2
664	AGTCAATACGGAAGGTAAAG	ACOX2
665	CTCGAAGACATTTTGGGAAG	ACOX2
666	CCCGTACCCACCGACTGGCA	ACOX2
667	GGGTACGGGACCAGGTCCGG	ACOX2
668	GGACCGAGGACTCGTCTAGT	ACOX2
669	GGGGAAGGCACTTGTCGCGG	ACOX3
670	ACGCCTCCCGTAAGGTGTAG	ACOX2
671	GGCGCACTCACCGACAGAAC	ACOX3
672	AGCACTCGGACCGGTAGGAA	ACOX3
673	ACCGGTAGCGAGAAGCGAAG	ACOX3
674	GGAGACACCCAGGTTTGACT	ACOX3
675	GCGACCTCGAGGTGGTCCAG	ACOX3
676	GGCACTCGAGGTGCTTCCGG	ACOX3
677	GACACCTTCCTCCGCTGTGT	ACOX3
678	ACCCCTTAAGACCCTCGTCT	ACOX3
679	GACAAAGTAGCAAGGACAGG	ACOXL
680	ACCGAATTAAGCCAGTCTCG	ACOX3
681	ACCAAAACCCGGGTTTGACG	ACOXL
682	GCACCACGTCTGTGCTCAAG	ACOXL
683	GAACCAGTCCTGTCGAGAAG	ACOXL
684	ACCGTTTGAAGTGAGAGACT	ACOXL
685	AGTGAGGACACCGGTACAGG	ACOXL
686	GAGGTCCATACCATAAAAGG	ACOXL
687	AGAGCCAGTAACGTTTGTAG	ACOXL
688	CGTCCAAGAGGGACCCATAG	ACOXL
689	GGCGCAAGTACAACTGGGAG	ACSBG1
690	GGAAGAACCAGAAATGGACA	ACOXL
691	CACCCCAGAGAGACGACAGG	ACSBG1
692	AGTCCTAGAAAAGGTCGACG	ACSBG1
693	AGTAACTGTGGGTCGTCGGG	ACSBG1
694	GGAGGACGACCTGAAGACGG	ACSBG1
695	TCCAAACGAAACGGCTTGGG	ACSBG1
696	GTCGCACAAGTGGTCCGAGG	ACSBG1
697	GGAGGACCTACGCGAGGTAC	ACSBG1
698	GACGCAGGACCAAGTGGTCG	ACSBG1
699	ACCCATACGGACACCAGGGA	ACSBG2
700	GACGGCTCTTCTTGGTGAGG	ACSBG1
701	GGCAGAGTACGAACAGACAG	ACSBG2
702	GACACGTAACAAGTACCGAA	ACSBG2
703	AGAGGTTCTACTGGGTGAAA	ACSBG2
704	AGACCGAGAGCTACTGGACG	ACSBG2
705	ACCGAACCTAGTGACAGTGA	ACSBG2
706	GACATCAAAGTCAGAGTGAA	ACSBG2
707	ACCAATTCTTCTTCTAGGGG	ACSBG2
708	GACCAGATGTTCCGGTAGGT	ACSBG2
709	GACGTTTCCACTGGCCGACC	ACSF2
710	GGTCGTCACTATTCCTAAAG	ACSBG2
711	GGCACCAGAGGAGGGGCAGG	ACSF2
712	GCGGGTAGCCTCCGGAGTCG	ACSF2
713	GAGCAAGACCCTGGGAGACA	ACSF2
714	GGCGGGTCCGCCCGTAGTAA	ACSF2
715	GAACCCCGACGGACAACAGG	ACSF2
716	GACATGGTAACGGACCCAAG	ACSF2
717	GGGAGTAGGACCGGAGAGGG	ACSF2
718	GACGTGGAGGTCTCAACTAG	ACSF2
719	ACCACACCAGTTGCGCGACG	ACSF3
720	GGCTACCCGCACCTCTGGTA	ACSF2
721	GCCGGGTCGACCTCATACAG	ACSF3
722	GGTGCACGAGGGCGACGTGG	ACSF3
723	GGCACAAAGCTCTTATGACC	ACSF3
724	GTACAGTATAGGCCTTGAGG	ACSF3
725	AGAGCCTCCCAGTGGTGTCG	ACSF3
726	GGCTCTTCCTGTGAGTGACA	ACSF3
727	GCCACAAGTGGGCACGGGAC	ACSF3
728	ACCGGAAACCCCTGTCTTAG	ACSF3
729	ACTCGACAAGGCCATAAAAG	ACSL1
730	GACCACATCTACTAGTACCG	ACSF3
731	AACAAATCCGAGAGCCTTTG	ACSL1
732	GACGCTTCGAGACGAAGAAA	ACSL1
733	GCCACAGACGGTGACACGAC	ACSL1
734	GTGGAGACCGGAGCAAGGTG	ACSL1
735	AGCGGAAGTACGACCACTGA	ACSL1
736	AACGAGGAAACCCCAACGGA	ACSL1
737	GACAACGAAAGTGTTTTCGA	ACSL1
738	GCCCCTTCTGTCACCCAACT	ACSL1
739	ACCCCTTGAGCCTGGTCCAG	ACSL3
740	AGCGAAGTCGCACCACAAAC	ACSL1
741	AGCCTTTAACAAGGTCGGGG	ACSL3
742	GGTGACGTCGGTACCATACG	ACSL3
743	GAACACATGTACTAATGACG	ACSL3
744	GACCCCACACCGAATAGTCA	ACSL3
745	GCACAGAAGTTTTGGTAGAT	ACSL3
746	GCGGACGCCGTGTAGTAGTG	ACSL3
747	ACCGAGGGTCCCGGAGGTGA	ACSL3
748	CGTACCCATACAATGTGAAA	ACSL3
749	AACGGTAGAAGACACTCTGG	ACSL4
750	GAGACGGTCATAACATCAGG	ACSL3
751	AGTCATTGACAGGGTCGTGG	ACSL4
752	TGTGAATACCGACGACAAGG	ACSL4
753	ACCTCTACAAGACAGGTGGT	ACSL4
754	AGGGCTACCTACAAATGTCT	ACSL4
755	CACGTCACTCAGGTGATGGT	ACSL4
756	TGCGGAAGTCTGTACCGGTA	ACSL4
757	TGGATTCCCTCACTACTACG	ACSL4
758	GTCAGGTCCATAAGAAAGTG	ACSL4
759	GCCGCAACTAGACGTAGGAC	ACSL5
760	GACCCCAAACCGAACAGTAA	ACSL4
761	ACCGCTATAGTCGACCTTCG	ACSL5
762	GTCCAAAAGACTTCACGAGA	ACSL5
763	GCCCTTTGTTACACCCGAAG	ACSL5
764	GAAGTCAGTACTGTAAGAAG	ACSL5
765	CCCGAAGGACACAGAAGAGT	ACSL5
766	GGTGAGGATGATTCCTACTG	ACSL5
767	AGAAGAACACCGACTAGTGG	ACSL5
768	GGGAGACCGAGTATACAAAC	ACSL5
769	GGGGCGTGAAGACGGGAGAG	ACSL6
770	ACCACTAGACACTGTGTGGG	ACSL5
771	GGACCATCCTGTCGGTGACC	ACSL6
772	AACACACAAAGTGTTCGCCG	ACSL6
773	ACCCACTCGTAGCGTGGAAA	ACSL6
774	AGCGACAGGTCCCGGAGGAA	ACSL6
775	GTCGGAGAGCCGGTGGTGGG	ACSL6
776	GTCGATGAATGGGTGATGAT	ACSL6
777	GGCACCCGAATCGTAGAGTC	ACSL6
778	ACAGAACCAAAGTCCTTCGG	ACSL6
779	GGCCATGAAGTATCAGTAAG	ACSM1
780	ACCACCACCAGGGCGAGATA	ACSL6
781	AGGCAGAAAAGGTGAGGAGG	ACSM1
782	ATCGAAGAGTCACGGGGAGA	ACSM1
783	ACCCTCACAAAACGGTAGAA	ACSM1
784	ACCCAACCGGAATGTTGGGA	ACSM1
785	GGGGCGGTCATATCGTCACG	ACSM1
786	GGTGGCGACCCACGAGGTGG	ACSM1
787	GACGTACCACTTTGTCAGGA	ACSM1
788	AGACCCCGTAGGTGTTTAGG	ACSM1
789	AGTCACGTAAGAGATGGAGG	ACSM2A
790	GGGACGGGGAAGTGTCGACG	ACSM1
791	GACGGTGTGCTAGGGGTGCG	ACSM2A
792	GTAACAAATGGCCTACAACG	ACSM2A
793	GATGTCACTGCGTCAAGACA	ACSM2A
794	TGCAGGAGAGCCCTCGGACA	ACSM2A
795	TACGTATAAGTCCGGACATT	ACSM2A
796	ACCCGTAATCCTCGTACGTG	ACSM2A
797	GTTTACGGAAGTGGTGGACG	ACSM2A
798	CAGGGTACTGGGTCTTGTCG	ACSM2A
799	AGCGTCGAAAAGAGTCTGTG	ACSM2B
800	AGTGTCGAAAAGAGTCTGTG	ACSM2A
801	GCGACCTCCCCTCAGGGAAG	ACSM2B
802	TCTCCTACAACCGACGGACG	ACSM2B
803	TACGTACAAGTCCGGACATT	ACSM2B
804	GATAACAAATGGCCTACAAC	ACSM2B
805	TAGGGTACTGGGTCTTGTCG	ACSM2B
806	TGTAGGAGAGCCCTCGGACA	ACSM2B
807	TCTACAAGTCATAGGTTGGA	ACSM2B
808	TTTCACTCGGGTTCTACAAG	ACSM2B
809	AGCGTAGAGAAGAGGTAAAG	ACSM3
810	GTAGATGTCTTGACGGAGCG	ACSM2B
811	GAAACATCCCTTGTCCGAAG	ACSM3
812	CGGGCATAGACTCCATAAGG	ACSM3
813	GTCGTGAGTGTGTCACGAAA	ACSM3
814	AGCATCTATAGGTCCGGGCA	ACSM3
815	GTGGACACACTTCTGTTTTG	ACSM3
816	GTCAAACTTCAGGACAAAGT	ACSM3
817	GTAAACGTTCGGTGGTGAGA	ACSM3
818	AGTCTACACTACACCTTATG	ACSM3
819	CGCGAATGTGTTTCTAGTGG	ACSM4
820	GGGGAGAGACCTCAAGAGAC	ACSM3
821	GCCGTAACCCAAGTGGGAGA	ACSM4
822	GGTGTCCCGACCCAATCGAC	ACSM4
823	GAAACGGTAAGTGGGTGGTG	ACSM4
824	GGCGACCCCGGTGGAGGAGT	ACSM4
825	CGGGCACAGTCTGTATAAGG	ACSM4
826	GGTAACCGTCACACAAAAGA	ACSM4
827	CGTGAAGACCCAACTCACCG	ACSM4
828	CGTCAACAACTTAGCCGACA	ACSM4
829	CCCGTAAGACACCCAGAGTA	ACSM5
830	GGCCAGTTCGTCACGGCGTC	ACSM4
831	GTCGTGTAACCGACGGAAGG	ACSM5
832	GGGATGCTACACGTCCATCG	ACSM5
833	GACACTACATTTTCAGGGGA	ACSM5
834	AGGACCTGACGAAGGGGTCG	ACSM5
835	GTGACTGGTCGGTGGTGAGG	ACSM5
836	GAGCCGGGAAGACAAAGAAG	ACSM5
837	GAACTAGAGACGAGGACACG	ACSM5
838	GTCGAGGAGTTTCGAGGTGA	ACSM5
839	GCCACCTGAGGTACGGAGAA	ACSS1
840	GAGGGAGGTCTGGTTCGACG	ACSM5
841	GGTGGGACACTTCGGTGAGG	ACSS1
842	GGTCGCACGTGGACGACAGG	ACSS1
843	GGACAAAGACGTCCATACTG	ACSS1
844	GGGGAAGAAGGCTCCCGGCA	ACSS1
845	ACCGCTACTCCGGGAAGAAA	ACSS1
846	AGTCAAGCCATTCGGGGCAG	ACSS1
847	GGGACACTAGACCATTATCG	ACSS1
848	ACCAACTTCCACTATTGGTG	ACSS1
849	GGCCCACCATCCACGGGTCG	ACSS2
850	GGCACCCCTGGCACAACGGT	ACSS1
851	ACCGAGTAACGGGAGGGACT	ACSS2
852	CGTAACCCCGAAACGTGAGG	ACSS2
853	GACGACATGAGTCGTCCACA	ACSS2
854	GACGTTGTCGGAGTACAAGG	ACSS2
855	CGAGGAGTCCTTCGGGGTAG	ACSS2
856	GGCCGAGGTCGAAGGAGGAC	ACSS2
857	GCCCGCCGCCTCTGGTTGAG	ACSS2
858	AGCGACGTCGCGATGGCGCT	ACSS2
859	ACCGTCTGACACGACAACAA	ACSS3
860	GGTGTTCGAGACCCTAGTAT	ACSS2
861	GCCGCGACCACTGAAATGCT	ACSS3
862	GGCCGTCACCGTCGCTCATG	ACSS3
863	CCCGAACATGGTCGACTAGA	ACSS3
864	CGCAAAACCAGGTCCCGAAC	ACSS3
865	GGACCATCTCCCGCTCACAA	ACSS3
866	GAAGAAGTACCCTTGTGTTG	ACSS3
867	CGTCTTTAAGACACTGGACG	ACSS3
868	GTCCGCTACATATGGTACAA	ACSS3
869	AACCAATCGTACTGACTACG	ACVR1C
870	AACGGACCCAGGAGAGGCCG	ACSS3
871	GACCAAACCCTATGAACCAG	ACVR1C
872	CGAGAAAAGGTAACCAATCG	ACVR1C
873	GATCGTTAACTCTCGCGGTC	ACVR1C
874	TGGGATTCAGGCGATACCGT	ACVR1C
875	CCTCCACAAGTCAGCCTCCA	ACVR1C
876	ACCGACCTTACTAGTTCGAC	ACVR1C
877	AGGTTGTCCATTCCCCAAAT	ACVR1C
878	TGTCTTATCTACAGTCGAGC	ACVR1C
879	GGAGCCCTGGGAACGACCAG	ACY1
880	GGCCCGATAAAGGGTCATTT	ACVR1C
881	AGCCACTGCGAGAAGGCGGT	ACY1
882	TGTGCCTACACCACGGACAG	ACY1
883	AGTCTTAGGAACTTCCGGAG	ACY1
884	GAGCGGTCGACGGACCGTGG	ACY1
885	CGCATAGGCGTGACAGGTCG	ACY1
886	TGGGATGTGAGAGGAGGTAG	ACY1
887	CACGACCATTGGGCGTGGGG	ACY1
888	ACGACCAGTACCGCGACGCG	ACY1
889	GGCGATGCACCTGGTACTGG	ACY3
890	GGTAGAACGAGTTGAGGGTG	ACY1
891	GCCGGTTGTACCCGTGGACG	ACY3
892	GACGCAGCGCACCGACACTG	ACY3
893	GTCGTCGACCAAGTCGAGAG	ACY3
894	GACCATGTCCTTCTGGACCG	ACY3
895	GCCCAGATATCCGAAGGTAG	ACY3
896	GACACGGACACGACCGGTTG	ACY3
897	GTAGGCCGACGGCGGCGATG	ACY3
898	ACCCGCAGCACCTGAAGGGG	ACY3
899	GACTATAGTCCCACAAAGGA	ACYP1
900	GTCCCACACGACGCCCGACT	ACY3
901	AGACGGTACGAGTTTGGACA	ACYP1
902	GCCAGTCACAAGACCTGGGT	ACYP1
903	AGAGGTTCCACGCAGTATAC	ACYP1
904	GAACAAAGTTCGGTAAGGAC	ACYP1
905	ACGTTAACAGGAACGTGACA	ACYP1
906	TCGGATGGTTAGGGTCGAAA	ACYP1
907	ACCTCTACCCTGGAACGTTA	ACYP1
908	ACGTGACACGGGGCCAGTCA	ACYP1
909	AACGACCATAAGAAGTGGGT	ACYP2
910	CGTATTGACCATCGTTTCGA	ACYP1
911	CGTGAGAAGGCTTGTGGAGC	ACYP2
912	GAGGATAAAAGGATCGAAGT	ACYP2
913	CGTGAACCGGACAGTGCCAC	ACYP2
914	GCCTAAACTCACTGACCCGC	ACYP2
915	TCGGTTGGTGAGGATAAAAG	ACYP2
916	TGGAACGAGTCGGTCCTGAA	ACYP2
917	CCGACTCGTTCCAACCTTCG	ACYP2
918	ATCAAGAGCGTAACTGGCGT	ACYP2
919	GCCAGACGACGACCATGAAG	ADA
920	ACAGATGGCGGGTCAGTGAG	ACYP2
921	AGGACACGACGTACGCGGTG	ADA
922	GACGACACAATCGACCCTCC	ADA
923	AGAAACCGGAAGTAGAGATG	ADA
924	GGTGTATGTGGTGCGGGAGA	ADA
925	GCAGACCCCACTCCAGGGGA	ADA
926	ACCGGGTGATCCCGGTGGTG	ADA
927	CCCACACCATCGGCACAGGG	ADA
928	ACCAGGTCGATGGAGTGACC	ADA
929	GGAGGAAAGGGACGTCTTGG	ADAD1
930	GGGGCCGCACCTGTCATGCC	ADA
931	GACCATAGTGACGTTAAGGG	ADAD1
932	AGGACACCCACATCAATAGC	ADAD1
933	AGACCAGTTAAACAGTGAAC	ADAD1
934	ATTGAAAGACTCCTGGTAGG	ADAD1
935	CACGGATATCGATGTTGGAG	ADAD1
936	GACGTATAGGGGAAGTTTAC	ADAD1
937	CGTCTTGGACAACAAAATAG	ADAD1
938	GTCTTTCAATGCCGGACAGG	ADAD1
939	CCGACATTAACATAAGTGGA	ADAD1
940	GACGGGGTCCGGGTGACAGG	ADAD2
941	GGACGGTCGGTCCGGCACAG	ADAD2
942	CCCGTAGAAGGACGAGAAGG	ADAD2
943	GGTCGAACATCTAGAGGAAG	ADAD2
944	CGCAGAAGGACGTGGAGATG	ADAD2
945	AGCGAGACACTGTGGGTGCA	ADAD2
946	GGGATGCAGGCCTGGCGGGA	ADAD2
947	GCCACCGGGGAAGGCTTGGG	ADAD2
948	GGGGACTGTGGACGGCACCG	ADAD2
949	AGCCCCGGAAGGGGTAGACA	ADAD2
950	GGAGAAGACAGTTGACGATA	ADAL
951	GTGGCCTCAACTCTTTACAA	ADAL
952	CACCATAGGCTACAACGGAG	ADAL
953	ACCGATGATTTCCCGGTGGA	ADAL
954	GTCATCTTTCCTTCTTGAGG	ADAL
955	GTCACCTCTGGGATGACATT	ADAL
956	GGTCTAGGTCCCTAGGAGGG	ADAL
957	AACAGTTAGTGTCAGTAGAC	ADAL
958	ATCAAGGTCCATGAACTGCG	ADAL
959	GCCGTTCAAAATGTCAGAGG	ADAL
960	AGTCGTCCAGAGCCCATGAC	ADC
961	GGAGGTTCTGGTAGCACATG	ADC
962	TGCACATCAACGCCGTCGGT	ADC
963	GGAGGTGGTAGTGTTTCAGG	ADC
964	CCCGACGACAACGTGAACTG	ADC
965	AGAGTAACAGTTTCGAGTCG	ADC
966	GGAAACGGTCGAGGTAGAGT	ADC
967	GGGACGGTCCGACCAGATCG	ADC
968	GCCTCGTCGGGGACATGTCG	ADC
969	GGAGGTGTACCACGAAGAAG	ADC
970	GAGGCTACGGGTTCACGACG	ADCK3
971	GGGGAGACCCGTCCCGGTTG	ADCK3
972	AGACAAACACGACGAACAAG	ADCK3
973	CCAGCAACAACTCTCAAAAG	ADCK3
974	GGTCAACCCCGGGTCCAGCA	ADCK3
975	GGCGTAGGTAACCCGTCCAC	ADCK3
976	GGGAAGTAAGCCCGGTTCAC	ADCK3
977	GAGCGACCATCAGTGTGAGG	ADCK3
978	GGGGAAGAAGATACACGGAC	ADCK3
979	GTCGCTCCCGGGTCGAGGAC	ADCK3
980	GACGACACACCTCTACCCTG	ADCY1
981	TCCGACAAGAATTACGGGAG	ADCY1
982	GGGGCCCGTGAGCGCAGTTG	ADCY1
983	GGAGAATCTTCGGGCGGTCT	ADCY1
984	AGAGGTACAGGAGAGCGAGG	ADCY1
985	AGGGGTTGAAGTTACTGAAG	ADCY1
986	GACACCCCGATCGCGGGTGG	ADCY1
987	GGCTCAACCATACACCGAGA	ADCY1
988	CGTCCACGGGGTCGACGTCG	ADCY1
989	GACACCACAGGACCCGAACG	ADCY1
990	GACGTCTGAATCGTCTACAG	ADCY10
991	AAGGACTTCAGACCGTATGG	ADCY10
992	GACCGAACCCGTAAGAGACT	ADCY10
993	AGTGTATGAAAACATCCCTG	ADCY10
994	AGCCACAACGGTCACCCTAA	ADCY10
995	AGCAATTGTAAGGGACACGT	ADCY10
996	GAACACTCCACTGTCTGAAG	ADCY10
997	CCCAGAACTAGTAGTAGAAG	ADCY10
998	GTCGAGCATCCGACAAAAGA	ADCY10
999	GGACCCTGAAATAAGGAGAC	ADCY10
1000	ACCGCTACACCCGGCCGTCG	ADCY2
1001	GGTGAAATATTCGCGGTAAG	ADCY2
1002	GCCAGGCGTACTGGGCCATG	ADCY2
1003	GCCCGTAGTAACGGTTGGCG	ADCY2
1004	GCCTAGAGAGAGTGCTAGTA	ADCY2
1005	CGCCCATTTGATACTCGACT	ADCY2
1006	GGTAGTACTAGTTGTAGAAG	ADCY2
1007	ACCCGAGACACAGAGAGAGA	ADCY2
1008	ACCACCTCAAACGAAAACGG	ADCY2
1009	GCCCTCTTGATCAGGTGTAC	ADCY2
1010	AGCGACACCCGTAGTACAGG	ADCY3
1011	CGGACACGGACGGAGCGAAG	ADCY3
1012	GGTCCTTCCGGAACGCCACG	ADCY3
1013	GGGCCATCAGCCCGTTCGGC	ADCY3
1014	CGCGAAGACCGGGTCCTGCG	ADCY3
1015	AGGAGAACAGGTACGCCAAG	ADCY3
1016	AGAGCCCCAGGTACTTGGCG	ADCY3
1017	GTGAGACGAAGAGGAAGAGG	ADCY3
1018	AGTCGACGAGGACGCAGCAG	ADCY3
1019	GGGGTCAGAACCAGAAGAGG	ADCY3
1020	GACACTACACGTGAGCGGAC	ADCY4
1021	AGAGGACGGAGTCGAAGAAG	ADCY4
1022	GGAGTGAGAGCGTAGACGAC	ADCY4
1023	GGCCGCACTCACGTCCCTCG	ADCY4
1024	GCGGTCACCGACGGGCGTCA	ADCY4
1025	GGTACACCAATCGGTCACAC	ADCY4
1026	GGACGTCACGGGAAGAGTAG	ADCY4
1027	GCCACAGGTCAAGTAGTAGA	ADCY4
1028	GGTGGTAGGAGGAACAGAAA	ADCY4
1029	GGTACTAAAGGTTGGAGAGG	ADCY4
1030	GGGGTGACGTCTGGGAGAGG	ADCY5
1031	GGTACACCAACCGATCGCAC	ADCY5
1032	GTCGGACCGAGGTGGAGCAT	ADCY5
1033	GTCACACCACCCAACACGGG	ADCY5
1034	CCCGCAAGGACCCCTCGTCT	ADCY5
1035	GCCCCTTCAACGTCAACCCG	ADCY5
1036	GACGGGCGGAGCTGAAGGAG	ADCY5
1037	GCTGAAGGAGACCTTTGACG	ADCY5
1038	AGCGGTTGAAGAGGCTCAAG	ADCY5
1039	CGACGACCAAGAGGGCGACG	ADCY5
1040	GGCCCTACGTCTCGGTGGGT	ADCY6
1041	TCCGACAAAAGGCAAGTAGG	ADCY6
1042	AACGCAAGTGGGGTCCGACA	ADCY6
1043	GGGCGACAGCAACAGTGGAG	ADCY6
1044	AGTCGTCGCAGTCCGACGAG	ADCY6
1045	GGCGGGACAAGCACCCCGAG	ADCY6
1046	GCCAATTCAACGGTCCGGTT	ADCY6
1047	GCCAATGTAGGTCCGGGCCG	ADCY6
1048	GGTACACCAACCGGTCCCAG	ADCY6
1049	GGTGCCGGACCGAGGTGGAG	ADCY6
1050	GGCACTACACGTGGGCCGAT	ADCY7
1051	GGTGACGGACGCACCGGGAG	ADCY7
1052	AGAGACACGACTACATGCAG	ADCY7
1053	AGAAGGACAAGTAACAGAAG	ADCY7
1054	GGAGGACCACGAGCCAAGAA	ADCY7
1055	GGTGGAGCATGCGGAACAGG	ADCY7
1056	GGGCAACCCCTGCACCCAGA	ADCY7
1057	CGCGGTCGGACTAGAAGCAG	ADCY7
1058	GACGACTCCGACTGGGACCG	ADCY7
1059	ACCGACCGTAGGAGGTGGGA	ADCY7
1060	GACGACACAACTTTACCCAG	ADCY8
1061	GGGCGTCCCAGGCTCCGAAA	ADCY8
1062	GTCGACAGTCCGCTGAGCCG	ADCY8
1063	GACGCAAGGCCCTTCTGAAA	ADCY8
1064	GCCGACCGCCAGTAAAGGTA	ADCY8
1065	GGTGTGTGGAGGCTCAGAGG	ADCY8
1066	GCCAAACAACAGGACCTTTA	ADCY8
1067	AGTCACTTACACCGGGGTGA	ADCY8
1068	GACGACACCACTACTCCTGG	ADCY8
1069	GGCAGACGGTGTCGTCGGCG	ADCY8
1070	GACGAGGACGAGATGCAGAG	ADCY9
1071	GACCTCAGCGTCGAGTGGAG	ADCY9
1072	GTCGACAAGCTCTCCCGGAG	ADCY9
1073	GGAGGTCCAAGTGGCTCAGC	ADCY9
1074	CGCGACCCAGACGCCCTTCG	ADCY9
1075	GCGCATTACGGCCCGCATGT	ADCY9
1076	AGCCCCAGGTGGACAAGCAG	ADCY9
1077	GGAACTCCTTCCACGAGGAC	ADCY9
1078	AGGAGTTCCACCCCGTTAGG	ADCY9
1079	GCCACGACACCACTACGTCG	ADCY9
1080	GCACCAATCACCATGGTACC	ADH1A
1081	GGACCTACCCAAAGAACATC	ADH1A
1082	GCACCAGTAGACACGGTGTC	ADH1A
1083	GACTCCTAACGAATGTGACC	ADH1A
1084	GTCCCCTGGGACGTCCTACC	ADH1A
1085	GTTCAAAACCCTGTGTAAGA	ADH1A
1086	GTCTAAGGATGTCGGTGGTA	ADH1A
1087	ACCGTAGTCGTGGAAGAGTG	ADH1A
1088	GAGTTACTTGGGATACGACG	ADH1A
1089	GTCGACGAAATGTCGGGTAT	ADH1A
1090	GGCACATGACCCTCTTCCAC	ADH1B
1091	GAAGGTCCACGCAGGTCAGT	ADH1B
1092	GCACCAATCACCGTTGGACC	ADH1B
1093	GTTCAAAACCCTATGGAAGA	ADH1B
1094	GCACCAGTAGACACACTGTC	ADH1B
1095	ACCGTTGCAATTGACGTCTG	ADH1B
1096	CGACACGAGTACAGCAAAGA	ADH1B
1097	AAGTGGTGAAGGAACCGTGG	ADH1B
1098	GGTGTAGGAGTTACCTTTTC	ADH1B
1099	GGACGAAGGGTCTTGGAGAG	ADH1B
1100	GGTGAAGCAGCCGCAGTCGT	ADH1C
1101	ACCCCACTGGATACAAAAGT	ADH1C
1102	GTTCAAACCCCTGTCTAAGA	ADH1C
1103	CTCGCTTCGTCCAGTTTAGG	ADH1C
1104	AGAGTTTGTGAAAGGTGCTA	ADH1C
1105	ACCGTTGAAACTGACGTCTG	ADH1C
1106	CGACGTCCACTTGGAGGACC	ADH1C
1107	GTCGTTACTAAGACCGACGA	ADH1C
1108	CCAACGGTGATTGGTGTACG	ADH1C
1109	CCCAGATGGACACGACACAA	ADH1C
1110	AACGATGGTCGTCGATGAGG	ADH4
1111	ACCGTAACAACTAACGTCGG	ADH4
1112	ACCAAGCTGAACACGACAGA	ADH4
1113	CCCGAAATCGGAAGTGTTTG	ADH4
1114	ACCAAGTAATCCAGTTTACG	ADH4
1115	GAAGTTACGTTTCCCCGAAC	ADH4
1116	TCCGAGTACTTCAAGCGTAA	ADH4
1117	CGACCAAAACAGAAGGTAAT	ADH4
1118	GTCACATGACTCTCTTACAT	ADH4
1119	CCAAACTGCAACCAGTGAGG	ADH4
1120	AGCCAGTAGAGTTACTCGTG	ADH5
1121	TGTGAAAGGTGTTAAGGTCG	ADH5
1122	ACTAAGCTTGAAGTACTCGG	ADH5
1123	AAGGGAACTCACTGAGATTT	ADH5
1124	TACCTCCTCACCTGATAAGG	ADH5
1125	GTTCACGACGAGAGACGTCC	ADH5
1126	GTCACCGTTACTAGATAGTC	ADH5
1127	ATAGAAGACCGTTTCCAATC	ADH5
1128	ATTGGCCAACTTTACGGTGT	ADH5
1129	GTGGCTACGGATATGGGACT	ADH5
1130	GTCACACCTCTTACATGGAG	ADH6
1131	CACGGAAGAATTTAAAGAGG	ADH6
1132	AACGGAAACCACCCCGGTGA	ADH6
1133	CCAAAGTGACACGAATGAGG	ADH6
1134	AGCGGAGGACGTTACTCTCG	ADH6
1135	CTCATACCGACGAAACGTAG	ADH6
1136	CGGGGAAGTACCGGGTTCTA	ADH6
1137	CGTGGAAGACACTTATGTGT	ADH6
1138	AACCTTTAGACCTGCAAGAC	ADH6
1139	GACCCAAACCACGACGTTAG	ADH6
1140	TGCAACAACGGACAGTAAAG	ADH7
1141	AGAGAAAGACGGTGTTACAT	ADH7
1142	GGTGAAGTACTTGTGGTCAT	ADH7
1143	ACCGGAAGAGTTTAAACAGA	ADH7
1144	ATCAAGTACACCGTCCTACG	ADH7
1145	GACACATGAGCCATTTACAT	ADH7
1146	GACCTATACCGCGACGACAA	ADH7
1147	CGCACCAACATCCTCAAGGA	ADH7
1148	TTCGTGTCGACGAAACGTAA	ADH7
1149	CCAAAGTGACATCAGTGAGG	ADH7
1150	GAGGTTCGAGGGAGGACACG	ADHFE1
1151	CACACCCAAACTACCGAGAG	ADHFE1
1152	TGTCACCGAAACTACACGAA	ADHFE1
1153	GTCTACTTGTGGTCGTAAAG	ADHFE1
1154	ACCGGAAAGACACCACGAGT	ADHFE1
1155	GTCGCCACAAGTGAAAGTGC	ADHFE1
1156	ATCACTTCTTACCGTAGGGG	ADHFE1
1157	GGTGGCTGTCGTTGTATCCG	ADHFE1
1158	CGGGAGTAAGACTAAAGGAT	ADHFE1
1159	GACGTGTGGGAGGTGTACGG	ADHFE1
1160	GCCCCTAGATAGTGGCGAAG	ADI1
1161	GACCAGGAGGAACAGGGAGT	ADI1
1162	CGCCCCTCGCAGTGGTACAG	ADI1
1163	CCTCATCAAGGAGAGAGAAG	ADI1
1164	AGAGGTACTTCTAGGCCTAG	ADI1
1165	GAGAGAAGCCTAGAAAAGAT	ADI1
1166	GTGTAGCTTCATGGGTGACG	ADI1
1167	CCCGCAGCAGGTATATGGTC	ADI1
1168	AGGTCCTACATCGCCTAGAG	ADI1
1169	GGGTCACCCGGACCTCGTCG	ADI1
1170	GGTAGGTTGGACACGTCCGG	ADIPOQ
1171	ACTCAGCACCAAAGGACCAG	ADIPOQ
1172	GCTGAGTTCCCGGGCCTCAG	ADIPOQ
1173	GTAATACCGGGCCTACGGGA	ADIPOQ
1174	CCTCAGGACGAAGGGGACGG	ADIPOQ
1175	ACCCTACGGGCGGTAGGTTG	ADIPOQ
1176	CCTAGAGGAAAGAGTGGGAA	ADIPOQ
1177	AGAGTGGTCCCCACGGTAGA	ADIPOQ
1178	CCGGCACTACCGTCTCTACC	ADIPOQ
1179	AGTGCCGGACCCCGGGGTAA	ADIPOQ
1180	GTCGAAGAGGACCGAGAAAG	ADIPOR1
1181	GACCGAGATAATAAGGAAGA	ADIPOR1
1182	CCCGTAAAGACGGTAGTAAC	ADIPOR1
1183	AGAGAAGATCGTCCCCAGGG	ADIPOR1
1184	TGGGTTTCATTCAGTAGAAG	ADIPOR1
1185	ACCGCACCACCCGAACGTCC	ADIPOR1
1186	AGGAAAGCCCGAACGAAGTT	ADIPOR1
1187	AGCAGACACAGGACCCGTAA	ADIPOR1
1188	GAGGATTCGTGGCCGTCTGT	ADIPOR1
1189	GGCACAGTCGAAGGGACAAT	ADIPOR1
1190	AGTAGAAGGACTCCTCGAAG	ADIPOR2
1191	ACCACCGACAGTAATAGTGG	ADIPOR2
1192	AGAGAATGTTCGGGTAGTAC	ADIPOR2
1193	GGCTGGAAGGGTATGGACCG	ADIPOR2
1194	GAACGTACCTGTGGCCGGAG	ADIPOR2
1195	CCGGACAAAATTCTCGTAAA	ADIPOR2
1196	CACCCTGTACAAACGGTGGG	ADIPOR2
1197	GGGGAGTCATAGCCCCTCAT	ADIPOR2
1198	AGTCGTAGTTGGTCGGATAG	ADIPOR2
1199	GAAGCACATGGTAGGTCAAC	ADIPOR2
1200	GACGAACTGTAGAGACGACA	ADK
1201	GGTCGTACTATAAGCTGAAA	ADK
1202	TACACCTACGAGTAATGATG	ADK
1203	TGTCCTTGAACACGACGTAC	ADK
1204	GAAAACGATCTCTCGTTCCG	ADK
1205	GGTTGTTTACGTAGAGGTCG	ADK
1206	ACGGTTTCTACTTGAGTTTC	ADK
1207	AATATCACAGTAGAGAGGGA	ADK
1208	CAACCGACGAGTAAGACGAG	ADK
1209	AACCCACTTCTAGTGCTAAG	ADK
1210	GGCGGGCGCAGATCGAACAG	ADO
1211	GGGCCCGTACGTGCCGTACG	ADO
1212	GCCACATGAGCCGGGCGCTT	ADO
1213	GACGTAGGAGTGTGGCGTGG	ADO
1214	GGAACCCGGACTGGCCGAGG	ADO
1215	GGTCCGAACGGAGTGGAAGG	ADO
1216	AGAGCATCTACACGTACATC	ADO
1217	CCCGCACAAGGACGAGTTCT	ADO
1218	AGGGCGACGTGCTGGTGGGC	ADO
1219	CGCGTTCCGGTGTGACGTCG	ADO
1220	GGTAAAGACTGTAGGGGTGA	ADPGK
1221	CGCGGTCCTTCGGGCGCATG	ADPGK
1222	GCACCGTCACCCCACTCACG	ADPGK
1223	GGTCTCAGTAACGTCCTTCA	ADPGK
1224	ACCCGACGCAGAAGGACGAC	ADPGK
1225	CCCGTTACAGCACTTTTCAA	ADPGK
1226	TACGGTTGGCTAAGTAGAAG	ADPGK
1227	CCCGAGGACCCTTGAGACTA	ADPGK
1228	GTCGCGGTACCCCTGGGTCC	ADPGK
1229	GACCATAAGGTCAAGTGGAT	ADPGK
1230	GGCGGTCGGTGTCGGTGTCG	ADSL
1231	GGTAGAGGAACTCCAAACGG	ADSL
1232	GGTACAGGCCTTAAATATGG	ADSL
1233	GACCGTGAGTCCGGTCAAAG	ADSL
1234	GAAAAGCACATATACAGACG	ADSL
1235	GCCGGTTTGTCTAGGCAGAT	ADSL
1236	ACCGGTACTACTACAAGAGA	ADSL
1237	GGTCGAAACTGGTACCGGTA	ADSL
1238	CCTCTACACGAAGCACAAAT	ADSL
1239	AGAACTTCAGCTACAAGAGG	ADSL
1240	GGCCCATCCAGAGCCGCTTG	ADSS
1241	CGCGGTCGTCCAGGTGGTGG	ADSS
1242	AACCCGTCCCTCCTACGGCG	ADSS
1243	AGTGGGCCAAAGGAGGCCCG	ADSS
1244	GACGCGTGGCTCGTGGTGGC	ADSS
1245	AGTCGACGAACTACTTTTAG	ADSS
1246	GACGGTCCACTCCGCTGCCC	ADSS
1247	TCTAAAAGAAACCACCAGGT	ADSS
1248	AGGTCATCAATGTGGTTTGA	ADSS
1249	AGGGAAACGGAAGCAGCGGG	ADSS
1250	GGCGTAGACGCTGGAGGACA	ADSSL1
1251	TGGGGAAACACTGAAGTAGG	ADSSL1
1252	GCCACGTCAACCTACTTCAG	ADSSL1
1253	TGCGGCGGGAGGAGCTGTAA	ADSSL1
1254	GGAGCTGTAACTGAAGCCAT	ADSSL1
1255	GCCCAGACGTCGTCCGGAGG	ADSSL1
1256	TGAGCACCGGCGCCCAGACG	ADSSL1
1257	GTCGCGGAGAAGGACGGACA	ADSSL1
1258	GGACCGCGGACACCACAGAC	ADSSL1
1259	GGCACACCGGCCGCAACAAC	ADSSL1
1260	GCCGACTCACAGGTGTGTCC	AFMID
1261	GGTCCTTCTCGGACGACGTA	AFMID
1262	AGGCGAGACGGTCATAGGAG	AFMID
1263	GTCGCAACGCAAACAGGTCT	AFMID
1264	GGACCGACGGTACTACGAGG	AFMID
1265	GACTCCAACCCGCACTGGGG	AFMID
1266	AGCACATATGAAGTGTCTTG	AFMID
1267	GTCGACTTCCACCGGGTCCG	AFMID
1268	GGCTGTCAGGACCCTCAAAA	AFMID
1269	CGGCTACCCAACAGGCTGAC	AFMID
1270	GAAGAGTACATAAGATGTCG	AGA
1271	GACGTAGGTCCCGTCTCGGA	AGA
1272	AGTGTGACGAGAGAGAGTGT	AGA
1273	GGTGTAAACGAGTTTCATAC	AGA
1274	GACGAAGAGTTCGAGAAGTA	AGA
1275	GCGGTAGGGACTGGTGGCTT	AGA
1276	CGGGAGACGGGGACCAGCAG	AGA
1277	GGTTATTAAACCGACCGTTA	AGA
1278	GTCATAAAACTCCCTAGACC	AGA
1279	CACGAAGAGCACGGCAAAGA	AGA
1280	GGACGTTGTTACTAGTGTAG	AGK
1281	AGGACACCAACACGGGTCAT	AGK
1282	AACGACTACCACAGTCCAAG	AGK
1283	GCACGTCGAACCCCAAAGAG	AGK
1284	GGCCCTATTCGTTTCACGTG	AGK
1285	CCTCAAAGAACCGAACAGGG	AGK
1286	GTAGCTTCCGGCCAGTAACG	AGK
1287	CGGAAGCTACCCCTAGAAAG	AGK
1288	CACATACTCTATCTCCGAAC	AGK
1289	GACCCTCTCTGGTCATCAAA	AGK
1290	GACCAAATAAGGGTATCGCA	AGL
1291	GACAAAGATCGAGACAGTGA	AGL
1292	ACCACACCGACCCTAAGGAG	AGL
1293	AACGTCTGAGAACCTGATAG	AGL
1294	AGTCAGACAACACCGACATA	AGL
1295	GTGAAATTTAGACCGTCGGA	AGL
1296	AGGGACGGTTAAGAAAGTGG	AGL
1297	AAGAGACCTAACCCTTTTAG	AGL
1298	GGTGGTGAAAAGAGTAAAGA	AGL
1299	TGCAATGGAATAGGGTACAA	AGL
1300	CACGATCCTAACTGACAGGG	AGMAT
1301	GGGTAGACGACGGACTGAAG	AGMAT
1302	GGCATACTAGAAAGACCACT	AGMAT
1303	GCGGCGTAGGCCCTTCTTAG	AGMAT
1304	AGGGGAAGGTCAGGGAGTAC	AGMAT
1305	TCCGCTACACTTACAGTTAG	AGMAT
1306	ACCATCTCGAAGAGAGGATC	AGMAT
1307	GCCTACGGTTAGACGTGGTG	AGMAT
1308	GTCGGGGCTCAAGCACCGGG	AGMAT
1309	GGCCACACACCTACTCCCAG	AGMAT
1310	GGTCCAGCGGACCTACTACG	AGMO
1311	GTCGTGACTCTGTCAGACAG	AGMO
1312	GACATACCTAGGTTTTAACC	AGMO
1313	CGACCCGAAGACCCAAGAAG	AGMO
1314	ACCCTAAGAGGTACCTGAAC	AGMO
1315	AGCATACCGAGTACCATTCG	AGMO
1316	ACCAGGAAACCTTGACTAAG	AGMO
1317	GACCTTAAAGAAGTGACTCT	AGMO
1318	AGACTCCCAAACGAAGTAAT	AGMO
1319	CGTCCTACAAAGTCAAAGGG	AGMO
1320	GGGACACCAAGACGTCGGGG	AGPAT1
1321	GGTCTCGAGAGAGCTAGACG	AGPAT1
1322	AACACCAAAGAGCAAGGGAG	AGPAT1
1323	GAGCGTGGAGGTGAGCCTAG	AGPAT1
1324	GTCCTTTGTGGGTCTGGGAG	AGPAT1
1325	AGCGTCGGGATACAACAACA	AGPAT1
1326	CCGGCGACACACGGGTAACG	AGPAT1
1327	AACAGGGGTATCAGTACAGG	AGPAT1
1328	TCCACTTCGCTGCGAGGAAG	AGPAT1
1329	AGGGACACACACGGCACGCT	AGPAT1
1330	GGCACCGGAGCGAGCAGACG	AGPAT2
1331	GCCGGTCTGTGCCGGTGTCG	AGPAT2
1332	GCCGCCTGTGGCACTTCGTG	AGPAT2
1333	AGAGGAGGAAGATGTTGTGG	AGPAT2
1334	GCCGCGACGACAACGACGAC	AGPAT2
1335	GAAGCTCCACGCCCTGGGCG	AGPAT2
1336	CAGGGACACAGTAGCAGAGG	AGPAT2
1337	GTACCTCCAGGAAGGCCTCG	AGPAT2
1338	AGGCCTCGCGACGCACGTCT	AGPAT2
1339	ACCACATGAGAAGGAAGAGG	AGPAT2
1340	GCCACAGGGCCAGGAGGAGG	AGPAT3
1341	GGCGTCAGTTCACGGAGGCC	AGPAT3
1342	GGAGCATGAAGAAGGGCATC	AGPAT3
1343	ACCCGGACGACCGGAAGGAC	AGPAT3
1344	GGCGGAGTTGACGGCGGAGC	AGPAT3
1345	CGTGCCTCACATGTGACAAG	AGPAT3
1346	CGCCCTACAGAAGGTCTCCT	AGPAT3
1347	GACCTACTTTTCCTTCGTCG	AGPAT3
1348	AGAGGACCATGTCAAATACT	AGPAT3
1349	GGAGGTACGATTGCGCCACG	AGPAT3
1350	GGTCAAACGTCGTGGAGGCC	AGPAT4
1351	AGAGGACCATCTCGAACACG	AGPAT4
1352	GCGCCCTGACGACTTCAGAG	AGPAT4
1353	GACCGGGTAATTGTTCGTCG	AGPAT4
1354	AGCACCAAGAGTTGGTGTTC	AGPAT4
1355	AGAGCCACTTCATGGTGTAG	AGPAT4
1356	GGCCCTGATGGGGCTCTTCA	AGPAT4
1357	GCGACCACGAGATGGGAAAG	AGPAT4
1358	CGCAGTCCCTTCTGGGCGAG	AGPAT4
1359	GGACGTACGACTAGAGTACG	AGPAT4
1360	GGAAGGACGGGCGGGCGAAG	AGPAT5
1361	CCCAGGTCCACTCGGCGGAG	AGPAT5
1362	AACATACCCACAATGAAACG	AGPAT5
1363	ACCACGAGGTGTGCATGAGG	AGPAT5
1364	ACGCGATGGACGACGGGTCG	AGPAT5
1365	CGCGAACCATCTTCGCCCGC	AGPAT5
1366	GCCACATTAAGAGCTTCTTC	AGPAT5
1367	TGTGCATCCACCCGCGGCAC	AGPAT5
1368	AGAAAGTCGTGCATCGCGTG	AGPAT5
1369	GGTAGCAGAAAGGGAAGTAT	AGPAT5
1370	GGTAAAGAACCAGACAAAAG	AGPAT6
1371	ACCGAGAGACTTAGTGTGGG	AGPAT6
1372	ACCACTTCCGGACGGGTGTG	AGPAT6
1373	AGGGCATAAACGACGACAAG	AGPAT6
1374	ACTGACAGGAGAAGTGGGAG	AGPAT6
1375	GGAAGAGCAAAAGTAGTATC	AGPAT6
1376	AACCATAGGCGTTTGAGATG	AGPAT6
1377	ACCGAGGAGCGAGGTAAGAG	AGPAT6
1378	GGACCACCGATTCTCCATTA	AGPAT6
1379	GGTGTCAACACGGGTGGTGG	AGPAT6
1380	GGACCGACTGCGACCAAGAG	AGPAT9
1381	ACCGAAAGTAACCCTAGTCA	AGPAT9
1382	GGGAAGACCCCAGACATGAC	AGPAT9
1383	AGTCAAGCCACTACGTAAAA	AGPAT9
1384	ACCCACTGAGTAGAGAAACC	AGPAT9
1385	GACCCAGTGAAGTAGAAGAT	AGPAT9
1386	GGTACTTGGACCGGTTGGAT	AGPAT9
1387	GTGGTATCACTCGGCGTCTG	AGPAT9
1388	ATCGAGAGACTTATTAAGGG	AGPAT9
1389	AGCCAGAAGCCTCACAGAGA	AGPAT9
1390	TCCCATAAAACCTAGGTAAG	AGPS
1391	GCGGGTTCGGTCAGGGTGGG	AGPS
1392	GCCCTCCGAGACTCATGGTT	AGPS
1393	GAAGAAACCCTACCACGGGC	AGPS
1394	GTCAAACAAGTTTATGCCAG	AGPS
1395	GGTAATCGTTCCTAAAGAAG	AGPS
1396	ACCACTACACTGTCCGAGGG	AGPS
1397	CCGCCTCCGACGCCCAAGAG	AGPS
1398	GCGAAACGTGAGTAACCATG	AGPS
1399	GGCGGTACCGATGGCGGAAC	AGPS
1400	GGCCGCACGACGTCGGGGAA	AGXT
1401	GGTCCTCGTCCGTGAACATG	AGXT
1402	GGTCCCTGGAGCGAGTAGAG	AGXT
1403	CCCGACCAGCAGTGTCGGGG	AGXT
1404	GCCGCATAGACGTACCCGCG	AGXT
1405	GCCCCTTCCACTCTCCCTCG	AGXT
1406	GCTACAGGTGCCGAGCGACG	AGXT
1407	ACCCAATTCTTGTCGTCGTG	AGXT
1408	AGAGGAAGATGGACCTGTAG	AGXT
1409	GAGGTAGGGGTTGGTCGAGG	AGXT
1410	GACAGCTCTAAGAGGTCACG	AGXT2
1411	GGTCCCTCAAGGTAGAACAT	AGXT2
1412	ACCCTTTCGGTAAGGGTTAG	AGXT2
1413	CGTGGTAAAGATACGGATAG	AGXT2
1414	GAAACCCATGACCTGTTGAG	AGXT2
1415	CCTCACCAATACTGACGACG	AGXT2
1416	GCCTGCAGAGGTTGTTAAAG	AGXT2
1417	GGTCCCCGTGTACCTCACCG	AGXT2
1418	AGTCGTAGTTTCTCGGTGAG	AGXT2
1419	GGGGAACGAGCGTGGTCGAG	AGXT2
1420	GCTGACCCCAGGTGTTGGAG	AHCY
1421	GCCAGTACACGTCCGTCGGT	AHCY
1422	GACGTGGATCTTCTCGGTAG	AHCY
1423	GTGGTTCATGGGCGTCGAAG	AHCY
1424	GCAGTTTCACAGGTTACAAT	AHCY
1425	CGCCGAACTACAAGTGGAAG	AHCY
1426	CGAAGCACTACTCATTGAGG	AHCY
1427	GGCGTACCAGGACCCACCTC	AHCY
1428	GCAGCAGGTCTTAGTACAAC	AHCY
1429	GCCGCAAGAGCAACTCGGTG	AHCY
1430	GGTGAACAAAGGGTGGTTTG	AHCYL1
1431	GGCGTGAGGCCTCGACTGCA	AHCYL1
1432	GGACTCTTGCATGAGCGAGG	AHCYL1
1433	TGGAAACAAGACAGGTAGTG	AHCYL1
1434	AGCCCACGTAATATCTCAAG	AHCYL1
1435	GACAGACCCGACACTACACA	AHCYL1
1436	GGGTAGGTACAAGTGTGTCG	AHCYL1
1437	GCCTAGAAGAATTTGTGCAA	AHCYL1
1438	GTGGTATCGGTGTGTGGTGG	AHCYL1
1439	CACGTTCAATAATGCTGTAG	AHCYL1
1440	GACGGTCGTCATGATAGGAG	AHCYL2
1441	ACAAACCGACGGTCGGGAGG	AHCYL2
1442	GAGGTAGTAGGTTCTAGACG	AHCYL2
1443	GATGATACGGGAACTAAAAG	AHCYL2
1444	ACCGAAAGTCCCGTCGTGTC	AHCYL2
1445	TCCAGTCAAGACCACAGGCG	AHCYL2
1446	GAAAGACGATCTCGTCGTCG	AHCYL2
1447	CGGGAGGTGTAAGTGTGTAG	AHCYL2
1448	GAGGTATCGGTGTCTGATGG	AHCYL2
1449	CCCGCTACAGAGTAGTAGTC	AHCYL2
1450	GACAAACTTAGCGTCACAGA	AIFM1
1451	GCCTGAGACAGAGTGAGAGA	AIFM1
1452	GAGGAAGACTTCGACTTTCG	AIFM1
1453	GGTCAGAACCGGTTGAGTTG	AIFM1
1454	GGGTCTACAATCTCGCACGA	AIFM1
1455	GGGTCGTGGGGCCGTCAAGG	AIFM1
1456	GCCGTCAAGGTGTCCGAGGG	AIFM1
1457	GCCCGAAGCCTGCGTGTGCC	AIFM1
1458	GCAATAGACCACTCATAAGG	AIFM1
1459	TGCCTAACGTGTTATCGTAA	AIFM1
1460	GGTGTTACACCGACGAGAGG	AIFM2
1461	GGTCTAACGAGTGGGCGAGT	AIFM2
1462	GGGACGTCGTCGTGGTAGAC	AIFM2
1463	CGGGAAGAGAGTAGAATAGG	AIFM2
1464	GCCCGTCGTGACCCGGGAAG	AIFM2
1465	GACACGGAAACAGGCAGACG	AIFM2
1466	GGACCTCCACGAGCAAGTGA	AIFM2
1467	GGCTCTGGACCCTGGGGTAG	AIFM2
1468	GTAACACCACCTTCCTCAGG	AIFM2
1469	GGCCTTCCCGCACGTCGACG	AIFM2
1470	GGAGCTAGAACTCGAGGTGA	AIFM3
1471	GGCAGACGTACATCTTGAAG	AIFM3
1472	GGAGGACGCGGTTGTACAAG	AIFM3
1473	AGGGTGACCGGCTGTCGAGG	AIFM3
1474	GGCACACCTTCACCGCCCGG	AIFM3
1475	AGAGGAAGAGTTAGAAGTGG	AIFM3
1476	AGTGGAACCAGGAAGCGACG	AIFM3
1477	AGGGATGCTGGCAGGGTTCG	AIFM3
1478	GACACTGGTGGACGTTAGGG	AIFM3
1479	GTCCTAACGCACCTCCGACG	AIFM3
1480	GGAGAGGTGGCCCCTGGAGG	AK1
1481	AGCGAGTTTGAGAAGAGGAA	AK1
1482	GACCCAGTACCAGAGTCCCG	AK1
1483	GGTGTTTCTACTAGAACCAA	AK1
1484	AAGGGACTCGGTCCGGGTGG	AK1
1485	ACCGTAGGGCCTCGTACAGG	AK1
1486	GGGCGCCCATCGGTAGTTAG	AK1
1487	GACCAGAGAGGTGCAAAGTT	AK1
1488	GTAACAGCAGGTGTGCGGGC	AK1
1489	AGAGGTACTAAAGGCTGTCG	AK1
1490	GAGGCGGTAGCTACGTAGGG	AK2
1491	GGACGTTCGGATGGTGTGAG	AK2
1492	GGGCCCCGGCCATTTCCCTG	AK2
1493	GCTACAGCACAAGCGTTCGT	AK2
1494	GCCACTAGACTCTTGTCCTT	AK2
1495	AAAGACGGACGGAGTGTCAG	AK2
1496	TCAGAAATGTACACCGAAAC	AK2
1497	GTCGTCGTGCCGGGCCTACG	AK2
1498	AACTAGGCAGCTAGTCTACT	AK2
1499	GAGAACCCCACTTAGTCGGA	AK2
1500	GGTCACCGGCTCAGATATTG	AK3
1501	CGCTCGTCATTCCGCAACAA	AK3
1502	GACCTCTCCACGAAGTCGAG	AK3
1503	GAGGTCGCCCCTGGACGAGG	AK3
1504	ACTAGTGGCGAGCGTCGTCG	AK3
1505	CGGCTCAGTACTGTAGTAGA	AK3
1506	ACAGCAGCGCGTAGTGATGT	AK3
1507	CACGGGGCGTCGTACAACAG	AK3
1508	AGGTTGTCGGTCGATATGAC	AK3
1509	AGGGTTTTGACACCACTCAT	AK3
1510	CACGACCGGAACTACAAGAG	AK4
1511	CACTGCAGTAGTTATGGGAT	AK4
1512	GGACGACCTGATTGCCAAGT	AK4
1513	CGTGACCGAGGAACTACCAC	AK4
1514	CACGACCGGTGCGGACAAGA	AK4
1515	GACCTCTCTACGACCTCTGG	AK4
1516	GCAGAAACATGACAGAATCG	AK4
1517	GAAGAACGCCCTCTTGTAGT	AK4
1518	CCCGAAGCCGAACAGGATTA	AK4
1519	GCGGACAAGAGGTTGAGCCT	AK4
1520	GGTGATTTACCTCCTGTCAG	AK5
1521	GTCCGTCCGACGAGGCCGAG	AK5
1522	AGGGGCACTAGCGGATGATG	AK5
1523	GAAGTAGTCCATAAACGTAG	AK5
1524	TCCGAGATAGAAAACTCCTG	AK5
1525	GCTACTCCTACTCCACAAGA	AK5
1526	ACGACTACAGTATCTTGTGG	AK5
1527	AGCTACTATAACCTGTGACC	AK5
1528	GGTCGAAAAGTGTGACACAC	AK5
1529	ACCGGAGGAAGTCCTCGAGG	AK5
1530	GACGAAACGAACATGAGGAA	AK7
1531	GGCGTTTCAGTCCGGCGCCC	AK7
1532	GGTAAACGACACTCGAGAGT	AK7
1533	GACGACACCCTTTTAGGTCA	AK7
1534	CACGTAGAAGGTGTAAGAGG	AK7
1535	GGCCCGAGACTCGTTGATGG	AK7
1536	GGCGTCGGAAGGCGAGGAGA	AK7
1537	AGACCCAGGCCTATTGGAAG	AK7
1538	AGTGAAACCAACTCCTTCGA	AK7
1539	AGGGCTACAAAGGCGACGAC	AK7
1540	GGGGCATGACCCCGTAGAGC	AK8
1541	GACCGTGGTACTCTGCCAAG	AK8
1542	AGAGGTCGAGACTCTACAGG	AK8
1543	CGTCAAAGACTCGGCAGAGG	AK8
1544	GCCCCACTTGCCCCGTAATC	AK8
1545	GTCGGAGAAAGTCGTCAACG	AK8
1546	CGCCCTGCGGCACATCGTGG	AK8
1547	CCCACTCCTCTGACGACAAG	AK8
1548	GGTCAAACTCCCAGCTAAGA	AK8
1549	AGGGGAAGTACTAGGTCGTG	AK8
1550	GCCCCACCACGAACCACAAG	AKR1A1
1551	GGTGTAACTAACACGACGAT	AKR1A1
1552	GGGGTTAGAGTCCGAGTAAC	AKR1A1
1553	GGAAGTCCCGGAGGGGTTAG	AKR1A1
1554	GTCGAACCTACAGTGTTTGT	AKR1A1
1555	GGGGCTCCTACACCTCGGAC	AKR1A1
1556	GGCCTTCTGAGACCGACTGG	AKR1A1
1557	GGTCTCGGAAGGTTCAGAGG	AKR1A1
1558	CGCGGACGTGGTCGGGGAAT	AKR1A1
1559	GACTAACCAGACCCATGGAC	AKR1A1
1560	ACCGTTCGGCAGAGGACGAG	AKR1B1
1561	AGGGTCCGACAGTAATGTTA	AKR1B1
1562	GGTCGAGAAGGTACCGGATG	AKR1B1
1563	TGGGGTCCTACCCGTAGAAC	AKR1B1
1564	GGTGTAGCTGACACGGGTAC	AKR1B1
1565	GGACCTCTACCAACTTCAAC	AKR1B1
1566	ACAACTCCACTCACTCGGGG	AKR1B1
1567	AGAGGTCCACCTCTACTAGA	AKR1B1
1568	GTTGTTCCGTGTCTGGGAGG	AKR1B1
1569	AGTGCCGGAGTCAGTGGACG	AKR1B1
1570	GGCTACCGTAATGGAAATAG	AKR1B10
1571	GGGCGAAGTGTCGGAAGAGA	AKR1B10
1572	AGCCACCTTTTCGTTGCAAG	AKR1B10
1573	GTCCCTAAGTTCCAAATTCT	AKR1B10
1574	CTCCTTACACTAACAGTAGG	AKR1B10
1575	TAAAGTCGGTGAAGGTCTAG	AKR1B10
1576	AACCCCAGAGGTTAAAGTCG	AKR1B10
1577	GTCGGGTCCACGGTATAAAA	AKR1B10
1578	GAAGGTCTAGCTCTTCGAGA	AKR1B10
1579	AGTGACGAAGAAAGTGAAAC	AKR1B10
1580	CGGGGAGCAGGTGGTCGAGG	AKR1B15
1581	TGCCCAACCAGGTCCCCAGG	AKR1B15
1582	GAGCTAGACCTTCACCAACT	AKR1B15
1583	TGGGCAACCGGGAAACTGAC	AKR1B15
1584	GGAGTACAACTAAGAGTATC	AKR1B15
1585	GGGCGTAGTGTCGGAAGAGA	AKR1B15
1586	AGTGGCGAAGAAAGTGAAAC	AKR1B15
1587	GTTCAGATACTGTGGTCGTG	AKR1B15
1588	GTCCCTAAGTTCCAAACTCA	AKR1B15
1589	CGCACTCCATACCCACTGTG	AKR1B15
1590	GCGACATCGACCATCGCGTC	AKR1C1
1591	GGTTTAACCGTTAACTTCGA	AKR1C1
1592	CGTAGAAATGTGAAGAGGTG	AKR1C1
1593	TATCACGAGACCCTAGGGTG	AKR1C1
1594	ACCGAACAACTCCTAGTAGA	AKR1C1
1595	AGCCCCACAGGTTGAAGTTG	AKR1C1
1596	AGATACCGAAAGTAGAGGAG	AKR1C1
1597	GGGTACACCGTGTCTCTAGG	AKR1C1
1598	CCCGAGTTCATGTTCGGACA	AKR1C1
1599	GGCTCTTCTTGGTACCATTA	AKR1C1
1600	GGTATAACTAAGACGTGTAC	AKR1C2
1601	CACCAACTTCAACCTGTGGG	AKR1C2
1602	AGCTCTTCTTGGTACCATTA	AKR1C2
1603	GTCCGACGACCTCTACTAGG	AKR1C2
1604	CAGACGTTGGTCCACTCGCG	AKR1C2
1605	CGTAGAAATGTGAAGAGGTA	AKR1C2
1606	TATCACGAGACCCTAGGGTA	AKR1C2
1607	AGTAAGTCGAAGTGTGTGAC	AKR1C2
1608	AAGGTTCCGACCAGCCTGGT	AKR1C2
1609	CGAAGATAACGGTTAAACTG	AKR1C2
1610	AGCAAACAGAGCAACTCTAG	AKR1C3
1611	GGGTCCACCATGTCTCTAGG	AKR1C3
1612	GGACCCTCCACTCACGAACC	AKR1C3
1613	GACGTCAGTTGACCTTGAGT	AKR1C3
1614	TTCGAAATGAAGAGCCTTGG	AKR1C3
1615	AACCCCACAGTTTGAAGTTG	AKR1C3
1616	GAAAAGTAGCTGGTCTCAAC	AKR1C3
1617	GTTACCTGAACCGGTTAGGA	AKR1C3
1618	GAAGTACGGACATAACCCTA	AKR1C3
1619	GGTCTCCATTCTTATTAAGG	AKR1C3
1620	GTCAAGAAAACCTCCTGGGT	AKR1C4
1621	ATCAAATACAGCAACCCAAG	AKR1C4
1622	TCCGACCAACCTGGTAGACA	AKR1C4
1623	CCTACAAGAGAGACTAGGCG	AKR1C4
1624	GATGTCGAGACAAGGAGCCT	AKR1C4
1625	CGTCAACTTCAAACTGTGGG	AKR1C4
1626	AGTAAATCGAGATGTGCGAC	AKR1C4
1627	GACTACAGTTGACCTTAAGT	AKR1C4
1628	CAAGAAACACGGAATCGTTT	AKR1C4
1629	GACGAGTAACATCGAGAACC	AKR1C4
1630	AAGGAAGACGATAGAAGAGG	AKR1D1
1631	GGGGTTGAAGCACAAGTAAA	AKR1D1
1632	AGTAGCCTGAACCATGGATG	AKR1D1
1633	CCCAACCCGCCTGGTAGAGA	AKR1D1
1634	GGGTTGGGACCTCTCCTGTG	AKR1D1
1635	GGAAACAATTTCCTACGTGA	AKR1D1
1636	GTAGTTATACAGCCATGGGA	AKR1D1
1637	GGGTTCACCGTGTGTCTAAA	AKR1D1
1638	CGCTCCCCACCAACAGTAAG	AKR1D1
1639	AGCGACCTACAACTTTGCGT	AKR1D1
1640	GGGCAGAATGTCGCGGAAGG	AKR1E2
1641	CGGCACCCGGAGTCGAGGAC	AKR1E2
1642	GTCGAGGACCTTCCACTGCG	AKR1E2
1643	GGGTGCACAGGTCCTTCAGG	AKR1E2
1644	CGTGAAGCTGACACGAATGA	AKR1E2
1645	CGAGGTTGGAGGGAGAGTAA	AKR1E2
1646	ACCCAAAGTTCCATGGCAAG	AKR1E2
1647	GCCTAGATAGTGGGGTTCAG	AKR1E2
1648	CGCAGTTACCGGAGAAAGTG	AKR1E2
1649	GCCGACCCTATAGAGGGTAC	AKR1E2
1650	GCAGAGCGCATCAGAGGGCG	AKR7A2
1651	GTCCGACAAAGGGCAGGAAC	AKR7A2
1652	GCCGGCACGCGCGGAAAGAC	AKR7A2
1653	CAAGCCACACCGGCGCGAGG	AKR7A2
1654	TGGGAACCCTACCTTTTAGT	AKR7A2
1655	GCCACCTTCTCTGCGACGTA	AKR7A2
1656	AACGCAACCACCTCTTCCGG	AKR7A2
1657	GTCACACTGGAGCCGACGGG	AKR7A2
1658	GTGGCTTGACCTGTGCCGGA	AKR7A2
1659	GGCAGGTGACGCGCGAAGCG	AKR7A2
1660	GCCCGACAAAGGGTAAGAAC	AKR7A3
1661	GACGTCAGCGACGGCGGGTC	AKR7A3
1662	CCCACGACACCAGACCGTAT	AKR7A3
1663	GAAACTCCCGTAACGGGACC	AKR7A3
1664	AGCACATGTCGCTCCCGGTC	AKR7A3
1665	CTCCCACCGGCTCCAGTACG	AKR7A3
1666	GAAGATGGACGTATACGGTC	AKR7A3
1667	CCACTACCGTAACATGTACG	AKR7A3
1668	CCCGTCTCTACATGTCCTTA	AKR7A3
1669	AAGGTGACAAACCCTTGAGG	AKR7A3
1670	GGCGACGATGGTCGACGGGG	ALAD
1671	GTCGACTGAGGCTCCTCAGG	ALAD
1672	GGTCCTCCAACCCCTTCCAG	ALAD
1673	GACCGCCGAGAGGAGTCGGG	ALAD
1674	AGGGCATGTAGGGCCAGGAT	ALAD
1675	GGGTGATGAAGCCCGGACCG	ALAD
1676	TGGAGTAGATGGGGTAGAAA	ALAD
1677	TGCGACACAGAACTAGAAAC	ALAD
1678	AGACAACTCCTTCTGGAAGG	ALAD
1679	GGTGGTGGGAGTTACGGAGG	ALAD
1680	GCCCGTAACAGGTGACGTCG	ALAS1
1681	ACCCTTTCTACGGCGTGAGA	ALAS1
1682	GGTGTTACTACAGTCGGTGG	ALAS1
1683	GGAGCTCGGGGTATTTCGGG	ALAS1
1684	AGGGCTAGGGGTTAGGGAGG	ALAS1
1685	AACCAACACAACCTCCCATG	ALAS1
1686	GGGTACGACGACCGACCTCG	ALAS1
1687	GGGACAACAGGTGACGGGGT	ALAS1
1688	AGTCCTCAGACAACCTGGAA	ALAS1
1689	GCCCACACACCCCGTCAATA	ALAS1
1690	GGTCATACCCCGGGACTGGA	ALAS2
1691	GTACCACGAGAGACCTCGAG	ALAS2
1692	GGAGAGGGAACTCGTCGGCG	ALAS2
1693	CGCGTTACAGTTCGTGTACG	ALAS2
1694	GGAGGTCGGAAACAACGGAA	ALAS2
1695	AGGACCTCAAGGCTGTCGTA	ALAS2
1696	AGACGTGTTAGAACGAGAAG	ALAS2
1697	CCTGAAGACCCCGACGGAAG	ALAS2
1698	AGTGTAGAAGGACCTGAAGA	ALAS2
1699	AACCGACACACCCGCCGATG	ALAS2
1700	GACCACGAAGACCTAGTGGA	ALDH16A1
1701	CGCGAAACACGCACTCCGGG	ALDH16A1
1702	AGCCTTGCGGGTAAGATAGG	ALDH16A1
1703	ACCGGACACCAGCACCGGAG	ALDH16A1
1704	GACGGGCCGACAGGACGGAG	ALDH16A1
1705	CCCATCTGAAGGCCGCGAGG	ALDH16A1
1706	GGCGTCGGAACTCGAGGCGA	ALDH16A1
1707	GACCCACACGACCGACACCA	ALDH16A1
1708	GGCACAAGGGTCGTCCGGAC	ALDH16A1
1709	AGGGCCCTTAGGACTTACAG	ALDH16A1
1710	GACCAGTGGTCGTAGTAGAG	ALDH18A1
1711	GAGGCTTCACTTCAGTGAGG	ALDH18A1
1712	GACACCCAAGGTCGGGAAGT	ALDH18A1
1713	GCTAAGAGAACCGTACGAAG	ALDH18A1
1714	GCCGTGACGGCTCGAAGTGG	ALDH18A1
1715	AGCCCAGTGGTGCCGTGACG	ALDH18A1
1716	GGTGAGCCCCGTCTTGGTCG	ALDH18A1
1717	ACCGAAGGTACGGTGGGTAA	ALDH18A1
1718	TGCGACAGGACCCTCCTCCG	ALDH18A1
1719	GGCCCTAGACGAGTCCTGTG	ALDH18A1
1720	AGTGACGGAACAGTTGTAGG	ALDH1A1
1721	GGAGAAACCGTTACGCGTAG	ALDH1A1
1722	ACCTAGAACAGTCGGGTTGG	ALDH1A1
1723	GTCGAGTCACGTCCGGGATA	ALDH1A1
1724	GACACAAAGGTGTCGAGTCA	ALDH1A1
1725	GACGACATCCGGGTATTGGT	ALDH1A1
1726	CGTCGAAGAAACTAGTTGAA	ALDH1A1
1727	ACGTAACACAATCGACTACG	ALDH1A1
1728	ACCACACGTTTAAGTTGTCG	ALDH1A1
1729	ACCGCATGATACCTACGAAG	ALDH1A1
1730	ACCACCCGGACGAGGTGTCG	ALDH1A2
1731	GCGAAGAAGAGTGTTTGAGG	ALDH1A2
1732	GGAGGAACCGTTAGGCGTAT	ALDH1A2
1733	GGTAAATCCCTAAGGTACCA	ALDH1A2
1734	AACCTCACACACCTGTCTAG	ALDH1A2
1735	GACGACTACAAACGGACCTT	ALDH1A2
1736	GGAACTACTCCCGAGGGTAC	ALDH1A2
1737	GGTGCTTCTACGCTCTCGGA	ALDH1A2
1738	GAACCGGGCGAGGTGCGAAG	ALDH1A2
1739	GGTCCCACACAAGAAGTTAG	ALDH1A2
1740	GGCGATTGCCCCGGCACCTT	ALDH1A3
1741	GGTCCAACGCCTACCCCGCG	ALDH1A3
1742	GGTCCAGTCGGTCGACCACG	ALDH1A3
1743	CCTAAAACAGACGGGTGGGA	ALDH1A3
1744	AACCACAGACACCCCGGTAG	ALDH1A3
1745	CGGGAGACGACACCCTTGTG	ALDH1A3
1746	GGGAAATAGAGCCGAGAGAC	ALDH1A3
1747	CGAGGTCGCAGTGGGCGAAG	ALDH1A3
1748	AGTCCCTCACAAGAAGTTGG	ALDH1A3
1749	CGCCGAAGGACAGGCCGACG	ALDH1A3
1750	GCCCTACTAGACCGGTGTCT	ALDH1B1
1751	AGGGCTGCCAGTTGGGATGG	ALDH1B1
1752	GGCCCCTCCAGTAACCCGTG	ALDH1B1
1753	GATCCAGACGGTCCGCCAAG	ALDH1B1
1754	ACCCCTACCAGAACGGTACG	ALDH1B1
1755	GACCCCACCACTTGTAGTAG	ALDH1B1
1756	GTGGACGACAACCCGGTATG	ALDH1B1
1757	CGAGGTCCCACTGAGAGAAC	ALDH1B1
1758	CGTGCTACGACCCCGAGAAT	ALDH1B1
1759	GATGAGGAGCCGTCGTCGGG	ALDH1B1
1760	GGTGAAGCACCGGGAGGAAG	ALDH1L1
1761	GCCGTACCGAGGTAGTAGAT	ALDH1L1
1762	GACAGGTCCGAGGGCCGTGG	ALDH1L1
1763	GGTCCTGAAACCCCTCCTAG	ALDH1L1
1764	AGTGTGTCGAGGAAGTGAAG	ALDH1L1
1765	AGCGTCGAAGGAGTGATTGT	ALDH1L1
1766	GTAGCAGGGGAGCGTCGAAG	ALDH1L1
1767	AGCCACCCTAACTACCAGAG	ALDH1L1
1768	AGGCGATGAAACGACCGACC	ALDH1L1
1769	GGAAGTAGAAGGCGTGGAGA	ALDH1L1
1770	GGAGAACTAGAAGAGGAGAG	ALDH1L2
1771	GAAGAAACTACCAGAACGGG	ALDH1L2
1772	GTAAAGACAGACTAGAGAAG	ALDH1L2
1773	AGACAACCCAACTATCACAG	ALDH1L2
1774	TGCGAAGAAACCGCCTACAA	ALDH1L2
1775	CGAGAAGAACCAAGAGAAGG	ALDH1L2
1776	GAGGATAACCGTTTGTCTAG	ALDH1L2
1777	ACAGACCTTGACACTTGTGG	ALDH1L2
1778	GGTAAATCCTTCGAACTTGT	ALDH1L2
1779	GGCTCATCATCCCCACAAGT	ALDH1L2
1780	GGAGATACCAGAACTTGAAG	ALDH2
1781	GGTGTGTCGTCGAAGCGGGG	ALDH2
1782	ACCGCTACCAGTACGGTAGG	ALDH2
1783	GGCGGAGAACAGTCGGCGGC	ALDH2
1784	GCCCTTTTGGTAGGGGTAAC	ALDH2
1785	GACCACACCAGTTGTAACAC	ALDH2
1786	TGCCGACCCCGGCGGTAACG	ALDH2
1787	GTCACCTCGGACACTTACGG	ALDH2
1788	GAAGCGGGACAAGAAGTTGG	ALDH2
1789	CGAGGTTCCAGTGAGAGAAC	ALDH2
1790	CGAGGACCTAGTCCGCGACG	ALDH3A1
1791	AGCGACGTCCACGTACCGGG	ALDH3A1
1792	AGTACTACTAGAAGGGGTGG	ALDH3A1
1793	GCAGGTCCAGTGTCAAGAAC	ALDH3A1
1794	AGCACACGCACGCGTCGGAC	ALDH3A1
1795	GGCGAGAACGGACCACTCCG	ALDH3A1
1796	GGAAGTCGAGCCCGTCCTGG	ALDH3A1
1797	AGGCGACGTCAAGGCCTAGG	ALDH3A1
1798	GGAGTATCATCCGCAAGGTA	ALDH3A1
1799	GCCGGGTGAGTCCCTCGAAG	ALDH3A1
1800	AGAGCGCGAGGACGTGGTAG	ALDH3A2
1801	CGCCCAGGCTGTCCGCAAGG	ALDH3A2
1802	GACCCTCACCACGACTATTA	ALDH3A2
1803	GAAGCAAGAGTGGTAAGTCG	ALDH3A2
1804	GACTATCCTCGGTAGCGACG	ALDH3A2
1805	AGCGACGTCCAGACCACGGT	ALDH3A2
1806	ACCAAAGGAGTTGTGGTGGT	ALDH3A2
1807	ACCAAAATCCTAGTTGTAGC	ALDH3A2
1808	GGTGACCTACAGAGTAGTTA	ALDH3A2
1809	GGCCTGAAGCTCGAGGTACC	ALDH3A2
1810	GCACCTTCCGGAGGGCGTCA	ALDH3B1
1811	GAGCACCCTCGGGAGCGACG	ALDH3B1
1812	AGCGACGTCCACTCTCGACC	ALDH3B1
1813	GCAGGTTCGAGACGTGCAAG	ALDH3B1
1814	GGCCAACTACTTGAGCTACC	ALDH3B1
1815	GACGACCAGACCCAGTCGTG	ALDH3B1
1816	GGAAGTAGGCCTTCCTCGGG	ALDH3B1
1817	GTCGTTTCGTCGAGACGTTC	ALDH3B1
1818	CGCAGTCCAAGTCGCCTATC	ALDH3B1
1819	CACGCAGCACGTCTTCGACG	ALDH3B1
1820	ACCGACTAAAGACTGCCGAA	ALDH3B2
1821	TGAACACGAGATCGTCGACG	ALDH3B2
1822	GCTCTACGTCCTCTCCGACG	ALDH3B2
1823	GACTGATGCAGGACACGTCG	ALDH3B2
1824	GCAGGTGCGAGACGTGCAAG	ALDH3B2
1825	CGTAGACCAAGTGTTGGACG	ALDH3B2
1826	GACGACCAGGCGAGGTCGTA	ALDH3B2
1827	ACCACGAGGACCACCCGCGG	ALDH3B2
1828	AGCGGCGTCCACTCCTCCCG	ALDH3B2
1829	GCCGTTTCGTCGAGACGTTC	ALDH3B2
1830	GGTGCGTACCCTACCGAAGG	ALDH4A1
1831	GGCGTATGAACCGTAACTTG	ALDH4A1
1832	GGCGAGTCGGAAGCTCATGC	ALDH4A1
1833	ACCCGATGAAACACCTCGGG	ALDH4A1
1834	TGTGAACCATGACGTGCAGG	ALDH4A1
1835	GGGCTTCCTACGCCATCTGT	ALDH4A1
1836	GTCCACAAACTTCCACGACC	ALDH4A1
1837	GGACGAAGGTGTCCACAAAC	ALDH4A1
1838	GCGGACCGACCTCCATTCCG	ALDH4A1
1839	GGTACCAGAACCGCTCCTAG	ALDH4A1
1840	ACCGACTCCACTCGGCGAGA	ALDH5A1
1841	GCCGTTTCCTGTCCGCCCGG	ALDH5A1
1842	GATGAAGGAACCGTAAGAAA	ALDH5A1
1843	GACCACAGGTTTTAAAGGAA	ALDH5A1
1844	GGAGACATAGCTTGGACGGT	ALDH5A1
1845	CGTAAACCGACGCCTCGACA	ALDH5A1
1846	CGCGGAGCCCAGCTGCAAAG	ALDH5A1
1847	GGCGGTGGAAGGGGCACGTT	ALDH5A1
1848	ACCGCCTCTGGAGGGAGGTC	ALDH5A1
1849	GACGATGCGACCCGCGGACC	ALDH5A1
1850	ACCACACACCTTTATGGAAG	ALDH6A1
1851	GGCGGTTATCGCGGCGGTAC	ALDH6A1
1852	TCCACTTTAGGTCAGGGTGG	ALDH6A1
1853	TGGACCATAAGTCGTAGAAG	ALDH6A1
1854	GTACTACCCTCTCTGGTACG	ALDH6A1
1855	ACCCCATCAGTACGGTCTAC	ALDH6A1
1856	CACGGAAACGGTTACAAGAG	ALDH6A1
1857	TACAAGAGTAAGTGGCCGAG	ALDH6A1
1858	AACGAAGGACGTTTGCACGA	ALDH6A1
1859	GGTCGAGACCGTCGGTGAAG	ALDH6A1
1860	GCGCCTCGGGGTCGAGAAAG	ALDH7A1
1861	AGCAAAAGGAGCGCCTCGGG	ALDH7A1
1862	CCGGATGCCCTAAGGTGACG	ALDH7A1
1863	AACGACACGACGTTCCCTTG	ALDH7A1
1864	GACGCTCCGCTGACCACTCA	ALDH7A1
1865	CCCGCTAGGTATTGGATTAC	ALDH7A1
1866	AGCGGTACTAGACACCTTTA	ALDH7A1
1867	GGACAAAAGGGTGGACTCAC	ALDH7A1
1868	CGTGGTAGTCCGGGTGGACA	ALDH7A1
1869	CGAGAAAGTCGGTGCGTATG	ALDH7A1
1870	GTGGCACATCACGTACGTCG	ALDH8A1
1871	GGCGACTCGCCTAGTGGGTC	ALDH8A1
1872	GGTCTCTTCGGAAAGGGTCG	ALDH8A1
1873	GGTGGACCAAGTCCTGGGCA	ALDH8A1
1874	ACCTCCTCAAACGGGTCCGG	ALDH8A1
1875	CACGATTCCAAAAGGGACAT	ALDH8A1
1876	GCCAGACACGTCTTGAAGTC	ALDH8A1
1877	GGTCCACACCAGTTATAACA	ALDH8A1
1878	TGGGTCTCCACGGGGACTAG	ALDH8A1
1879	GCCACCCTCAGCCACTCACG	ALDH8A1
1880	GGCGCCATTAACTCGCCGAC	ALDH9A1
1881	GGGCAAGGAAACCCATTTCG	ALDH9A1
1882	GGACCCTCGACCTACACAAG	ALDH9A1
1883	ACCGTAATGGACGTATTTGG	ALDH9A1
1884	AGTGACCTTCACACGGGTGA	ALDH9A1
1885	GGTACTCGTGACCGTGGAAG	ALDH9A1
1886	GGCCATGGCTCTTTCGAAAG	ALDH9A1
1887	AGAGGGAAATGTGGACAAAG	ALDH9A1
1888	AACCCAGACAAAGTGGTGAA	ALDH9A1
1889	AGCAGCACAGCGTCGGCGAG	ALDH9A1
1890	CGCGAAGATGGCGGTCGACG	ALDOA
1891	GGGAACCTAAACTATTGAAC	ALDOA
1892	AGCACCTCGGACTCTAGGAG	ALDOA
1893	AGTGTCGCGACGCGGCGTGT	ALDOA
1894	GCGACAGTGACCACTCCGGG	ALDOA
1895	CGCGTCGGAAGTCCAAGAGG	ALDOA
1896	CCCGAGCGAACTGTATGAGG	ALDOA
1897	GCCACAAGAGCCACGGTTAC	ALDOA
1898	GCGGGAACAGATGGACAACC	ALDOA
1899	GGAAGACCATCTCACAGAGT	ALDOA
1900	GGCATTGTCGAGAGGTGGCA	ALDOB
1901	GGCCGTCAAGGCTCTTTAGG	ALDOB
1902	GAAGAGACACCTGTCAAGGT	ALDOB
1903	GAAAAGGAACTCCTACAAAG	ALDOB
1904	GGCATGACAAGGACGTCGAC	ALDOB
1905	GTCGTGTCGTGCGGTGAAGG	ALDOB
1906	GACCAAGTTGTTATCCATGG	ALDOB
1907	AGTCCTTAATGGAGACCAAG	ALDOB
1908	GGGGTCCGTCGGTCACGTGA	ALDOB
1909	CGCCAAGAGAAGTCACAAAA	ALDOB
1910	GTTAAACCGAGTCGGCGAAC	ALDOC
1911	CGCCAAGAGGAGACACAAAA	ALDOC
1912	GGCCGACATGGCGGTCCAGG	ALDOC
1913	GCCCGGTACGGACAGGGTAG	ALDOC
1914	ACGGAGTGAGCATGGGTCGG	ALDOC
1915	GGTCCAGGACAAGTCACGAC	ALDOC
1916	GACGTGAGTTACGGACCGCT	ALDOC
1917	GTCGTAACAGGGCAACGGGA	ALDOC
1918	GTCGGGCGAACTACTTGAGG	ALDOC
1919	GACACAAAAGGTGGGGTTAA	ALDOC
1920	CGCGGTCGCGAAGGTAGGAG	ALG1
1921	CCCCAAGACGTCACTCACCG	ALG1
1922	CGACCGCGACACAGACGACG	ALG1
1923	TGCAGCGGGTCGTGGTGGCG	ALG1
1924	GCTCAAAAGGTCATGCCTCA	ALG1
1925	AGTACCCAGACCACGTACCG	ALG1
1926	GTTGGTAGGGGAGCAAGACG	ALG1
1927	AGCAAGACGACCGGTTCACC	ALG1
1928	TGGACTTGGACACACAATGG	ALG1
1929	GGCGATGATGTACGGCCCGG	ALG1
1930	CCGCAACGCTCTCGGGATGT	ALG10
1931	CCACAGTTAACCTCACTAGT	ALG10
1932	GGCAATTGAAAACACGTTAC	ALG10
1933	AAGGAGTAGAGGACAGAGGA	ALG10
1934	GGGTGTAGGTCTGAGTAAAC	ALG10
1935	GGAAGTCGGCCCGCAACGCT	ALG10
1936	AAGGGTCCACCCCAGGGGTT	ALG10
1937	CCGAACATGGACCACAGTTA	ALG10
1938	AAACCTAGAAACCTACCAGA	ALG10
1939	AGGTCGACGCGGTAAGGTCG	ALG10
1940	GAGGTTGACTGTGGTCCATG	ALG10B
1941	CCGCGACGCTCTCGGGATGT	ALG10B
1942	GTTCCATGTTGGGTCTTTGT	ALG10B
1943	GGGTGTAGGTCTGAACAAAC	ALG10B
1944	TCGGAGTCAATTGAAAACAC	ALG10B
1945	GGAAGTCGGCCCGCGACGCT	ALG10B
1946	AAAGGGTCCACCCCACGGGT	ALG10B
1947	AAACCTAGAAACGTACCAGA	ALG10B
1948	TTACCGTCCAAACTGGTGAG	ALG10B
1949	AGATCGACGCGGTAAGGACG	ALG10B
1950	CCCGAGTAACATACACCTTG	ALG11
1951	AGCGAATTTGAACAGGAGTA	ALG11
1952	AACGTCTAGTCTCGGAAACG	ALG11
1953	AACCCCTTAGTCTGACGACG	ALG11
1954	GTACCATACGTCTGGTTAAC	ALG11
1955	GGTGGTCGTAACGTCATACC	ALG11
1956	CGTTTACAGGACCCCAGTAG	ALG11
1957	AGAGTCAACCAAATGGGATT	ALG11
1958	CGCTACAATTACAGTTGCCA	ALG11
1959	GGAACACTACACGTCTGTAA	ALG11
1960	GACAAATCCATTCAGTCAGT	ALG12
1961	GGACGGACTACTGGGGAAAG	ALG12
1962	GCCAAATGCACGAAAGCGAC	ALG12
1963	CGGACATCCATGCATCGACG	ALG12
1964	AGGGGTACGAGTTGTAGTGC	ALG12
1965	GACGTAACGCTGCGGTGGAC	ALG12
1966	GACAGGTGGACCAGTAGACA	ALG12
1967	GCCTCAGCAGGGGTCCTGCA	ALG12
1968	GGACTACAAGATGACGTGCG	ALG12
1969	GGGGCGACGACACCATGAAG	ALG12
1970	AGAAACACATCGACGAAACG	ALG13
1971	GGTCGAAACTGCTGGAGTAA	ALG13
1972	GGCAAGGAGATGGTTAAACG	ALG13
1973	AACAATGACGATGGGTAGGA	ALG13
1974	ACCCTAGAGGGTTGGCAAGG	ALG13
1975	TCCGTAAAAGACCATTGGAG	ALG13
1976	GACCATCTAGTTTGGCAAGG	ALG13
1977	CCCGTTCGGTTCAGGTAACG	ALG13
1978	CCCGTAGGGTATAGGGGCTG	ALG13
1979	CAAGGTCGACTACTAACAAG	ALG13
1980	GCCCTCAGAGAGTCATAGAA	ALG14
1981	GGAACGTGAGGTACACCGAG	ALG14
1982	GTCCTAGAGTCACCATACGG	ALG14
1983	GTCCTCGACACCGCCAAAAG	ALG14
1984	CCCGCATTGCAGGTACCTTG	ALG14
1985	ACACCGAGAGGAAAGGGGAT	ALG14
1986	CGCTTATACCCATCACGAAG	ALG14
1987	TACGGATGAGTGGATCTGTA	ALG14
1988	GGGCCGAAGAACCTTAAGCC	ALG14
1989	GGTGGCAAAAGTGGTGGAAC	ALG14
1990	AGCCACGACAAGGAGGTGGG	ALG2
1991	GCCGTGTCGCGTGGCCATCG	ALG2
1992	GGCAGACGCGGATGCACGCG	ALG2
1993	GCGGGTCCAGACCCACCTCC	ALG2
1994	TGCACGCGTACCAAAAGGAC	ALG2
1995	TCAGGGCAAGGGCCGGGACG	ALG2
1996	CCAGCATCACGCGACAGGTC	ALG2
1997	GCAGCTTGAGGAGCAGCCGC	ALG2
1998	GACAAAGCGGCTCTCGGCGC	ALG2
1999	GCAGGTTGTGGTCGGCGAGT	ALG2
[truncated: 28,379 more rows]
