# Supplementary material for: SCARB2 drives hepatocellular carcinoma tumor initiating cells via enhanced MYC transcriptional activity
Source: Nat Commun. 2023 Sep 22;14:5917. doi: 10.1038/s41467-023-41593-z (PMC10517016; doi:10.1038/s41467-023-41593-z)
Supplement: Supplementary file 6 — Supplementary Data 2 [file 41467_2023_41593_MOESM6_ESM.xlsx]

## Sheet: plasmid
sgRNA	Gene	Normalized read count
AAACAAGGGCATCATCACCA	UGT1A10	2612.37
CATATGCAATGGCGTTCCCA	UGT1A10	1754.32
GGGCCGATGCTGCTTCTACAG	SCARB2	1079.46
CAGTTCACCACAGTCATGTG	PCBD2	1489.76
AATACCTCAGACCTACTCAC	TERGENIC1230500	1388.17
GTAATACAGACCCATCTCCC	TERGENIC609487	1377.1
TGGTCTTCTCGATCTTGCAC	AMY1A	1374.08
AACACCATGGGAACCAGCAT	UGT1A10	1363.02
GTGTAGACCAGAGTATCGAGAG	SCARB2	1345.79
TGACATCTTTGGTATTGGAG	ACOT4	1281.54
TCTTGTTTAGGCATCATCTG	CYCS	1274.5
GATGGACAATGCAAAGCGCA	UGT1A10	1273.49
TGACACTGTGAGCTTTGCTA	SLC36A4	1270.47
ATCACCGTCATCACTACCAT	KCNK15	1270.47
GTGTTGTTCGCAAGATTCGA	UGT1A6	1262.43
GGTGACCAGCGTCACGCTGCG	SCARB2	1256.79
GCCCCTCCCAGGTCCTGTGG	UGT1A1	1230.24
TGTCCGAAGACACTTCATCG	B3GALNT2	1224.2
GTTCTGCAGCTGGTATGCTG	HEPHL1	1222.19
AATCTCGTTAGTGTGGTTGG	GLRX	1179.94
GATTCGGTTCAGCATAGTCT	DCXR	1171.89
GTTACCCGTCCATTACGTCC	RPE	1170.89
GTATCTCTGAATACCAGTTG	TERGENIC536988	1167.87
GTACTGTGTGGCCTACGGCG	NDST1	1164.85
ATGTTGGAGTCAGATTGTCA	TERGENIC1236092	1163.85
GTGTCCTGGTAGCACTCCCA	NMNAT2	1124.62
CCTGAGGTGCATGTTGGTGA	NMNAT1	1116.57
GTGCCCATCTGAATTACCAT	SLC25A51	1093.43
GTGCAGTCCATAGTGGGTGA	TERGENIC95689	1074.32
AGTACTTCAGTGAGATGCCC	NXN	1070.3
GTTCCTACTCAGAGAATTGA	ATP6AP2	1068.28
ACTGTACACAACTCCCTCAT	TERGENIC772906	1056.21
AAACCATGCACCATCACCAA	ABHD4	1051.18
GTGTTCTACCTGCTGGACCA	SLC17A1	1045.15
AAAGCGAGATTCCATCAGCA	PANK1	1037.1
GCTCCACCTCAATCAAGCCC	THTPA	1033.08
GAGCCTCTATACTTACCTTC	AMY1A	1022.01
TAAGCCATCACTCTCTGTGC	TERGENIC17236	1009.94
ATTTGTTGCCCATCACGCGC	ARSK	1005.92
GAGACACGCTCTACATGGTG	ST6GALNAC4	1002.9
GCTCTGCACGCACCTCATGG	NADK	994.852
GGACCGACTAGGCAAATCAG	CKMT1A	983.787
AGTGGGTATGGGTGCTGCAG	DLST	978.757
TATGCATGAACCCTGCTCCC	SLC39A2	976.746
GAACCCAATATGGCTACCAC	PLA2G4A	976.746
GTGGCTGTGTATGATATAAG	TERGENIC1268457	971.716
CAGTGGGACAGCATCTCCCC	HTR3E	970.71
ACAGGTTATCAGGTTAGACT	TERGENIC460739	953.609
TGTGAACTGCATGATCCCAG	OGDH	952.604
GCAGAACTTTGTTCACATTC	SLC6A15	952.604
GAAATCGTGACAACGTCTGC	GABRG3	947.574
GTCTTCCCGAAGCTTCGACA	HTATIP2	946.568
GATGAACGCCCAGCTAGTGC	LOXL4	945.562
GCTGGCCCTGGATTATGGAG	DUS2	942.544
GCTGCTGATTCCCTGAGACG	GLYR1	942.544
GAACAATCATCAGCTGGAAC	ALG13	933.491
GGCTCATCTGGAGTCACCGC	LOX	923.432
GCTTCGCGCTCCCGCTGCGT	FTMT	918.402
TCTCCCCGGACTCTCCGTCA	NDUFA1	917.396
GACCGGTGCACCCTGAGCTG	SLC45A4	915.385
TCCCCTCTTTAAGGCATCGT	NDUFA12	914.379
GACTAGATGCAACAATGTTG	AMY1A	911.361
GTGAAACTCTCACTTACGTA	CP	910.355
GCAGATGTTGGAGGTCACGT	SLC36A3	905.325
ATAATCTGGCTGCTGAGAGA	ACOT12	904.32
TCATCACCCCAAACTGAACC	PLA2G2E	903.314
GCAATTCCCATATTAGATGG	CATSPERB	901.302
GAGTCCTTTTACACCAGTGC	NAPEPLD	900.296
TGAGTACCCAGATGACTCCC	GLRA2	900.296
ACACTCACCAATTTCTTCTG	GK	896.272
GTGCTGGTGTCATAGACTTG	AKR1B15	896.272
GGTCGATTAAGCAATACCCA	ATP5O	896.272
GAGATGAAGCATTACTTGTG	SLC25A51	895.266
TCTTCAAGTCAACTGTGAGG	KDM3A	889.231
TCACCAATGTCCCAGAGCAG	KCNH4	888.225
TGTCTCTCTCTTCTTCCCTG	KCNMB3	886.213
TAATCTGACAGGCTTAGGGA	TERGENIC1172291	884.201
GTCCCACTGAACACAACGTA	TERGENIC503501	883.195
TGTTGGTGTGGGGACAGTGA	GNPDA2	880.178
AGGGCGGTTCATGTTCATGG	OGFOD3	879.172
GAAGGTCACGCACACTGGCC	NDUFS6	878.166
GTTCCCTTGCAGCACAGCAA	ALDH7A1	877.16
GCTTCACTTGGTCTCCGAGG	MAOA	877.16
GTGCCGCCCCAGCATGACCC	PPAPDC2	876.154
TCAGTCAAGACTTTAAGCCC	TET1	871.124
AGACATCTCATGACTTACAG	SLC25A14	868.107
GCGATATGCCTCTCCTGCGT	COX8C	868.107
TGTCCAGATCAGCAATGAGT	NAA50	867.101
AGATATTCTCACAGGCACAG	GABRQ	867.101
AGCAATGTCTGGATGTACTG	TERGENIC1118374	867.101
GGAGAGGCTCATTGACGCCC	QSOX1	863.077
GCTCCTTCTCCCGCTCCACG	VKORC1L1	860.059
TCTTCCGGGCAAAATGGCGA	OXA1L	860.059
GGTGTTGGCCGTGTAGGCGC	SLC18A3	859.053
GATCACCCCAGAACTATCCT	BST1	859.053
GCACAAAATCAACCTTGTCA	SIRT4	856.036
AAGCAATGAACAACATCGTG	TERGENIC792427	848.994
AAATCAGCGGCAACAATCAT	DUS4L	847.988
TGCCATTGTACAGTAAGAAC	GLRX2	846.982
GTGTTGGCTGTGGATTCTGT	UGT2A3	846.982
GTTCACCAGGATTACAACTA	TYW5	843.964
GAGGTGGACTCTGCCGACAC	ABHD5	841.953
GTTTATGTTGTTCGAAGTGG	ATP11B	838.935
GATTACCTGCCATTCCGCAC	COQ10B	836.923
GGAGCCGAGATGAAGCGGGA	COLGALT1	833.905
GCTTTCAGGTCTAGACGTGT	SLC25A38	832.899
GTGTGTCCCTTACTGCGCAG	SLC25A30	832.899
GCCCACTACTCACTTCCCCA	GBGT1	831.893
GTACACAGCCTTCAGAGCAC	HAS2	827.87
GAATCACTGGATGCTCATCC	MOGAT1	827.87
GGAGTACAGGCATCTCTCCA	GALNTL6	824.852
GAAGGTCACCATCTTTATGA	TERGENIC1271262	822.84
ATCCTTCATGATGTTTCCCT	COX7B2	819.822
TGCTGAAATTGCTAATGTGC	UEVLD	819.822
GATTCCAGGCATTTGTGTGG	SLC35B4	818.817
GATGATACCAATTGCTGCAA	COX18	817.811
ACTGTGTGTTTTACTGTCTG	PDSS1	816.805
GTAGAGCTTCCGCCACGACA	ORAI2	816.805
GCTTTCACCTTCAAATGCCA	HEXA	815.799
AGTTGGTGTCTTGACAATGG	CEPT1	815.799
GATCCACACAACCCTTCGCA	ABCC5	814.793
GATGTCAATGATCCCTGGGA	ACOT4	812.781
GTGCCTATTTTGATTCCACG	SLC39A6	812.781
GATTATGCCCCAAGAGATGA	SLC25A51	810.769
ATATCCATGCAACACCACAA	CYP2C18	810.769
GTTAGAGAGCACATTTCTCA	TERGENIC730614	809.763
GTATGATGACATCGACGACG	KDM4B	808.757
CGTCTGGACTCCAAATCCTG	TERGENIC289842	807.751
GGGGACCGCCTTGCTCGGGA	COQ7	804.734
TTGACTGCATTGCTAACAGA	STEAP4	804.734
TAATACGCTGCGCCACGCCG	SLC25A19	803.728
CCTGCGTCGACTTCAAGACG	GFER	803.728
AGGAATCATTACCTTCCGCA	SLC25A28	801.716
AGTCCCTCTGCCCCACATCC	COX6B1	801.716
GCAGTGGAGCATGCATCTGG	OCA2	797.692
AAGAGACTGTTACCATGGCA	GSTA3	793.669
GATATACCCTCCTCCGACCC	SLC5A7	792.663
GTATCATCTGTGATTTGGCC	TERGENIC1188672	792.663
AAACACATCTCTCACCGCGG	GDPD1	792.663
AAACACACTCACCCACGTGC	GPI	792.663
ACTCACCAGTCGCCTCGCAG	ALDH7A1	792.663
GCATGGTCTCTCCCATCATG	ALDH6A1	791.657
GTGCTTGTTGATTCCAGGAC	NDUFA1	791.657
GTGTTCTACATCCTGATCGG	GRIA1	788.639
GCACCTCCCAGTGTCTTGAA	TERGENIC725409	787.633
AGATCATGGAGACCAACCTG	CHRNA3	787.633
ATGGGATCCCAGAGCACTAT	AKR1C2	786.627
GAGCCATCGAAATTCCACTC	GLUL	786.627
AATACTGTTTTGCATCCTGG	ENOX2	785.621
AAAAGCCACAATCTGTCCCT	TERGENIC1059661	784.615
ATTATCAGCACCACTCCCAG	ALDH3A2	783.609
GGTATGCCAATGTCAGCACA	TERGENIC1185892	782.604
GTACCAGAAGTAGTCCACAG	SLC6A19	782.604
TGGTGATTGCAGAGACGCTG	TBXAS1	781.598
GCGTTGGGCTATTGGCGCGC	NAPRT1	780.592
GTACATTATGAGCCCACCGA	SLC28A3	779.586
AGAGGTGTTGGAACGGGAGC	ETNK2	779.586
TCAACATCTTGGGCAAGTTG	NIPA1	777.574
TTTTCTGTTCAGCTTGCACG	VDAC1	777.574
TAGCACCAGAGCACCCCGGA	VDAC1	777.574
CTGATAGATCATTGCCACTG	ADH5	776.568
GCTGTGGGCCAAATCCCCTG	QPRT	775.562
GCGATGAGCGCTTCAAACGG	KDM2A	775.562
GCAGCTCTTGTCGCGAGTGG	CYP26B1	772.544
TGAGGTTGTTGGGTATGCCC	GALE	771.538
AACAGCATCTCCTCATCCGA	DBI	770.533
GCTTTTGGCATCTCTTGGAA	TERGENIC665744	769.527
GATACCTGTACAGCTTGTGC	EDEM3	769.527
GAGGCCGTGCAGATCGCCAC	NEU4	767.515
TTATCTGCACCTGGACGTAA	RPE	767.515
GAAGAGCATACCAATGCAAT	ACOT13	767.515
CTAGACCTGCTGCTATGTCC	CTBS	766.509
ACATCCAACAACAAACGGCA	SLC17A4	765.503
AAGGTGGGCATCATTGGAGG	NOXRED1	764.497
AGTTCTTCCATTCTTCTCCA	TERGENIC692932	763.491
GGAATGACTTTGGAAGACGA	CHRNB3	763.491
GTGGTCGCATATTTGAGGGA	ASPA	763.491
GCAGTCCATCTGCAATGCTC	GRIK2	763.491
TTACTCTCCAATTAGAGGGA	KMO	758.462
AATGGCAAGCGAGATGGCGA	SLC7A4	757.456
GTGTCACCCATACCTCACGC	AKR1B15	755.444
CGGGTGGTCAGCCCCAGCAC	GRIN1	754.438
GGACCTCTTTCAGGTGACCA	GSTZ1	754.438
TGGTGTGCGAGTGTAAACCT	PIR	753.432
GATGGCTGACCGGATGGCAC	NAGA	753.432
TCTGCGCCAGCAGCAGCGGG	MLYCD	752.426
TCATATTCATTGGAGGACAC	TXNDC12	752.426
GGACCCCAAGCAGCCCCTGC	DOHH	751.42
GTTCTTGCTCTCCCTTGCTG	SLC17A3	750.414
GTCACCCCTCTGCTCCGTGC	NDUFB1	750.414
AGAGTGTTTGGATATTGGTG	SLC7A13	750.414
GCTGCAGGCTTTGGTTTCAG	MBOAT2	750.414
GTTGGCTACTCACTTTCCAT	PYROXD1	750.414
CCTGCACACCCGTGTCCCGG	DUS1L	749.408
GACCCAGGCACAATTTCCAG	P4HA2	749.408
ATACTGGACATGATCTACCA	SULT1A3	748.402
ACTGTAGGTGTGATTGGAAG	STEAP2	747.396
GAATATGGAGCAGTAGAGGA	GRIK2	747.396
GACAAATGTCAGCTACAGTG	CACNB2	747.396
GTGCATTGTTAAGTAAGGCT	TERGENIC750576	747.396
GAACTGCAGCGAGATCCCGA	PXDNL	747.396
ACTCACCATTTTCCTCCAAG	NDUFB6	746.391
TTGTGGTGCAAATATTCCCC	TERGENIC1255052	745.385
GTTTCTGCTTACCTCAACGA	CA6	745.385
TGATCACTCCAATTGACACC	ALG10	744.379
TGGGTGAAGAATACCAGCAA	ACYP2	744.379
AGGACACAGATTTCTTCCAG	NDUFAF1	742.367
TCATGGCTCTGAGCACACCG	CA3	741.361
GAGAATGCCCTGCACTGCAG	SLC4A1	740.355
CGTGTGCGGCATCATCCTGG	PTDSS2	740.355
GACATACAGCCACCGGCTGG	CA10	739.349
AAGGTGTGTTGACATTGGAG	NMNAT2	739.349
GGACAACACTCTCATCGACA	NANP	739.349
GGAAGGCCACCCTCTGCATG	NDUFAF1	739.349
GTAGGTGTAGGCAGATCCTG	SLC7A14	737.337
GAATCGACGTAATTCCAGTG	GLYR1	736.331
AGGACACATGCAAAGCATAG	TERGENIC913125	736.331
GATCAGGAGATGCGCGTGCG	ATP6V0E2	735.325
CAATCAGATCATACTGGAGA	GABRA6	735.325
GGAATCATGCTTGTTGGTGA	LEPREL1	734.32
AACCCTGGCTGACATCCCCA	KDM4E	733.314
GCATCTGCTGACCTTCGTGG	GALNT16	733.314
GGGATGAACAGTATTGCTAG	ATP6V1B2	731.302
GGTAGTGAGCGACACTGCGC	UTY	731.302
GGAGGCAATGACGAACACCA	CHRNA1	731.302
GAAAGTGAGGACGTCCCCAG	GALNT4	730.296
GATTGGCCAGGGTGTCCCTG	TRPM7	730.296
AGTCCCTGTTCACCTCACAG	GALNT14	730.296
ACTGACACCACAGTCTGTTG	TERGENIC265770	729.29
GGAGAGTTAAGATCAATGTG	KCNB2	729.29
AACAGCGTCCCACAATCCTG	PGM3	729.29
GAAGATCGGGGACACAGCCA	TP53I3	729.29
GCTTCCGTCAAGTCATGCAT	SLC35F5	728.284
GGGCCATGCACCTGCAGCGA	ALDH3A1	728.284
CGCACTCTTCACCTAAGCAG	KIAA1191	727.278
ATTCCTGTACATCTCTGCCC	AKR7A3	727.278
GCTCAACCCAGGTCCTCGGG	SLC46A2	726.272
GATATGCCTCCCGCCCGAAG	ACLY	726.272
GGCAGCTCCAGAATCAGGGC	GGT6	726.272
GTTTGGGTTGAAAAGCACGT	ACOT12	725.266
GCAGTTTGACCCTCTCGATG	SLC25A4	725.266
ACAACGCACTCCATTTCTGA	PTGR1	725.266
TGGTGCAAATGCAAAAGCAC	STEAP1	724.26
GTGTTTGAGCTGAAAAGCAC	GRIA4	723.254
GACTGTGTCGGAAGAGGAGA	COQ5	723.254
GTGGATATTTAGCCAAGTCT	TYW5	722.249
GGAGATCATGCAGTCCCTGC	SLC25A25	722.249
GGGCTTATTGCTCCGCGCGG	CHRNE	722.249
TGAGCACTCCATTCCTGTGA	G6PC2	721.243
GTCATGGTGTTGCTGGGATG	SLC25A24	721.243
AGCACAACAGACCAAAGCAC	GALK2	721.243
GGGACACTCACTCAATATGA	UGP2	720.237
GCATATTCATCGGACTGCAG	SV2C	719.231
GATTGACAGTCGCATTGTGA	CHST4	718.225
GAACCCTGCCGAGCCAGGCG	ASPDH	718.225
GAACTCCCGGAACTCCTCCA	KDM4C	717.219
GAAGGCCAAAGGAGCAGCTG	UGT2A1	717.219
GCACAGTCAGGGCCCATTGC	RPE	716.213
TTTTCTACAGCACAATGCAG	TRPA1	716.213
GTATGTCTTCAGGAAGCAGT	SLC25A2	715.207
ACTTCCATCACACAATGCAA	ABCF2	714.201
ATTGCTCCCGAAGTATTACG	BPGM	714.201
CATACCTTCACTGACAGCAT	NME7	713.195
GAAACTCTAATGCTATCACC	TERGENIC1282767	712.189
CAACTAGTCATTACATCCTG	TERGENIC466127	712.189
ACATTCTCATCCTGACAGTG	SLC38A1	712.189
GTGGGCAGCACATTGGGTGC	SLC7A3	712.189
GCTCCACCCTCACCAACCCG	SLC6A3	711.183
AATGAGATGGGGCTGGGAGG	ARSJ	711.183
GCAGGATCCTCGTATACCAC	CA14	711.183
TGAGTTCCAGTTGACTGCAG	AKR1C3	711.183
ACTCACCATGGAGTCTGTGG	THEM5	710.178
GAGGCGCAGCTCGTGCACGA	LPCAT1	710.178
GACACAGCCATAGTGGACGC	SLC17A7	710.178
TTAGCTCCGAAGGGATTTGG	AMY2A	709.172
TGACGGGAAATATGGTGCAA	GRIA3	709.172
GAAAGCCCTCAGCAAAGGCT	RDH12	709.172
AAGGTGCGCTCCCCAGTCAG	GGTLC1	708.166
GATCTTCCTGGTGCACACCA	AQP4	708.166
GCCTGACACCACCTACACCG	CHPF	708.166
GAAGGACAGCACTTGAGCAT	SLC5A7	708.166
TCACCAGGTACTGTACCCCG	KDM4B	707.16
GCTCCCTCTCGCCATGGCGC	RNLS	705.148
GAATTGACCTCGGACACTTG	HSD3B2	702.13
ATACCTGACCATATTCCTCA	NAMPT	702.13
GTGTCGGAAATCGTGCAGAA	FABP1	702.13
GGAGCTCACCTGCCGCCAGG	SLC2A8	701.124
ACAGTGGCGCTTACCTCCTG	FECH	701.124
AACGGACATGGGCTACGCTG	NDST3	701.124
CTGGTGCGGGACGTCTACGG	PANK4	701.124
GAGTAAGCTGAAGAGAGTCA	TERGENIC841613	698.107
TGGATGATCACTCTGAGCGA	SLC39A14	698.107
CAAACATCAGCAGAATGTCC	TERGENIC438457	697.101
GGACCATGGCCTCTACACCA	NMNAT3	696.095
GAGCCGTGCATAGACTGCTG	CKMT1A	696.095
GTAGAGCACCTGATGAACCA	TST	695.089
TTTACCACCATCATCTGCAA	TERGENIC232949	694.083
GTATCGCCACCACCCACAGG	B3GNTL1	694.083
AGAGCAGGTAATGGCAAGCA	APOA5	694.083
TGAGATTGATGGGATGAAGT	GSTA3	694.083
TCTGCCGGGGTCAAGTGGTG	RFK	694.083
GAAGTCCTTACATGATCAGA	KYNU	693.077
GATTGTGGTGAACTTCCGTG	GMDS	693.077
GGCACCGGTGCAGTCACCCG	KCNJ14	693.077
ATGACTGACTGGATCACCCC	CDS2	692.071
GCCACACCGCCAGCTCCCTC	HS3ST3A1	692.071
GGAGACCTGCTGATTGACAT	NNMT	692.071
ATTACTCACAGCTCTGCTGC	FAHD2B	691.065
GCTATACCTGGACTGAGTTG	KCTD1	691.065
TGTAATGATGGCAAAACCCC	LYZ	690.059
AAAGTCATTGCATCCCTAGA	MGAT4C	690.059
GGAAAACATGGCTTATACTG	UQCRC2	689.053
TTTGTGAGTTGTGCTGGAGT	KCTD1	689.053
GACACTATCAACCCAACAGA	ALDH1L2	689.053
AATTGCAGGTAGCATGGCCC	THTPA	688.047
CCATTTTGATACCCTCCCCA	P4HA1	688.047
GAAGCACATGATCCTTCTCA	TERGENIC514964	688.047
GAATGGCATTATGGCCCAAG	TERGENIC106846	688.047
GTCCTCGCTGCAGCAGGCGA	NAA30	687.041
GTGCCTGACCAGCTCCACCG	SLC35D3	687.041
CAGCGGCTCTGAGCACACCG	CA6	687.041
GCTCGTTATCCTCCTCGCTG	GCH1	687.041
GAAAGGTAGGTATCAGGTTA	TERGENIC970305	687.041
ATGTCAGGCAGACCATGACG	SLC36A2	686.036
GGGGCGAAGCTGCTGTGTGG	ALDH2	686.036
GATGCAGCGGAACCTGAAGA	SLC25A18	686.036
GAAGCTGGTGACGTAGATGT	GABRA5	685.03
TATGGTGAAGAAGCTGGTGA	KCNMB1	685.03
GCAGAGCCTGGTACTCCTGG	BCS1L	684.024
ACTGGAAGACAGCATAGCTG	P4HA2	684.024
AAGACAAAGCCACAACGCAA	LOXL4	684.024
TTATTTGCTCACCTGATCTG	NUDT9	684.024
TCTGGGTAACAGATTATCTG	ACOT6	684.024
GTACTGAAACACCAAACCCT	SLC25A31	683.018
GAGCTGCTCACCACTACTAG	ASIC3	683.018
TAACATTGGACACTTTGACG	AHCY	683.018
CAAAGCATCTACATCCCCAG	ATP6V1A	683.018
GCCGGTGATCACCGAGGAAG	CYP26A1	682.012
GAATACCGCTGAGCCCACGA	SLC24A3	682.012
GGTAGGCCAAGCATTCCTCC	FLAD1	682.012
AACATGCTCTACTACACCCG	TRPV1	681.006
GACGATGCAGAAGTAGAAGG	KCNT1	681.006
GTAGGGATTGAGGGTGCAGA	SCNN1A	681.006
TGAAAGTCTCATGGACTCTG	TERGENIC852473	681.006
GCTTTGGAAAGCCATCAGCA	AQP6	681.006
CTAACTCCTCTTACCTGCCA	SLC25A16	678.994
AATCACCAATGACATTCGAG	TERGENIC709243	678.994
GTAGTCAAACATGAGAGCTC	TERGENIC381765	678.994
ATGGGGACCCTATTAGGTCT	SUOX	678.994
GCCCACAGCGCCCCATGTGT	UQCR11	677.988
GATGAACCAGCTCTTGAGCA	ATP6V1G3	677.988
GAAGGTGCATGATTAGGTTG	TERGENIC144300	677.988
GGAATAGTCCACTCCTCCAT	ADH5	677.988
GACCCGATGAACATAGACAC	MAN1A2	677.988
ACGTAGACCGCATCAACCAA	SLC33A1	676.982
TACGAATTGTTAGACAGTCC	PAICS	675.976
GAACCCCATACTCAAACTGC	NOXRED1	675.976
CGCCCGCGCTCACCATGGAC	FTH1	675.976
GCATGGAGCAACCTTCCCTG	DUS2	674.97
AAACGCTATCTGAATTCAGG	PLOD2	674.97
GAGTTACCTGCTGCACCTGG	PTGIS	674.97
CATGGACAGACTGAATCCTG	TERGENIC677014	674.97
GAACTTGTTGTAGCTGGAGA	SLC6A3	673.964
TCACCCGAACGGTACTCCAA	NIPA1	672.959
GATGGCTATGATCACCGGCG	SLC35E3	672.959
GGAAGGTGTGCCAATATCTG	GK	672.959
GGTCCAGTGCAAGTTGCTGA	GLRA2	672.959
GAGAAGTGGTCCTGGAGCTG	PLOD3	671.953
GGCCAAAGGCTGCTGTGCGC	SLC25A43	671.953
GTGTCCTCACAACATCAACA	SLC25A30	670.947
ACACCTCGCGCACCACGCGC	CHST6	670.947
GTTGCTTCTATCCACAGCAA	GANAB	670.947
TAAGGTAAGGTACCAGCCAC	SLC35B3	669.941
GGCCAGCAGGAGCAGAGTCA	GAL3ST2	669.941
GACGGTGGTGCCCTGAGTGA	PDE10A	669.941
TTGGTGGCCAGATTATGGCG	ACOT12	669.941
TGGTGAGGACGAGCTCCTGG	FADS6	668.935
GAAGCCTTTACAGCCTGCAA	TERGENIC73420	668.935
GTAGGTGCCAAACCAATTGA	ABCB6	667.929
GAACTCGCATGATGAACCAG	SLC25A14	667.929
GAGGCACTCACCTCACCACG	ATP11A	666.923
GTGGTATCCTACGTCCAGAG	MAN1A2	666.923
GAAGTGTGAGGCGGCAGCAA	RDH13	666.923
GGAATTATTCTTACCTCTGG	AKR1C3	666.923
GCACACACACTCACCCGCCG	COQ3	665.917
GCATCTCCTGGTGAAACACG	NOS2	665.917
AGAGTGAATGTAGTTGCACC	CBR4	664.911
ACAGCTCTGGTAGGACCCAG	ABCB11	664.911
TGTTAGGTTGTTGGCAGCAG	CRYZ	664.911
CATGCAGCACCTCTACCCAC	TYW5	664.911
GCCAGGGGTACAGTGCACTG	ABHD2	664.911
AAGCAGTTCCATTTTCACTG	CA5B	663.905
CAGACCCAGTCACTTACCCT	KDM4E	662.899
CTGCAGCACATGAGCATCTG	NAA50	662.899
AAAGAGCAAGGTCCACACAC	GSTCD	662.899
CCTTACCACTCACATGCGGA	APOM	660.888
GTGGACTTTGCTGCACACCG	SLC6A7	660.888
GAACTTACTTCAGATTGTGC	NDUFB1	660.888
TCTGTGGCCAGATCATCCCG	ALDH1B1	660.888
TGGCACGCTGCTGAAGCTGG	AQP12B	660.888
TGTAACTCCAAATGGGACAG	RNLS	660.888
CCAATAGCTGAATCATGTCA	TERGENIC1241543	659.882
GTGTCCAATAAGATCAACGC	GMPPB	659.882
GACATCTTGGTGTCAAGCTG	ATP10D	659.882
GATATGCCATCAACCCGTCC	AQP7	659.882
TAGTCGTCAGGTGTCCACCG	GCNT1	658.876
GAATCTCTGGTCCTTGTCTG	SLC2A14	658.876
GGAACAATTCATCTTACCAG	B3GALNT2	658.876
CATCAACAAAGTCTTGCCAA	STEAP1	658.876
GTCAGAGACCAGAGCACTAA	ELOVL6	658.876
GAAGGGCCCTATGACTACGA	LEPRE1	658.876
GCGTGAGGACAACCGCGTGC	CTNS	657.87
GACCCCACTGCCTCCCTCGG	MSRB3	657.87
GGGTCCAGCATGATGAGCGT	NXN	657.87
AAGGGGAGTGGATCAAACCT	MTHFD1	656.864
CGAAATACTCTCTCAAACTC	MGST2	656.864
GTACTGGTGGTAGGGGTCAT	KCNE2	655.858
GAAGGACTGAGGTCTCATAG	MTAP	655.858
GCTCTCTGGTCATCATGCAG	KDM5D	655.858
TATACACATGAAGTTGCTGG	MBOAT1	655.858
CAAGAGGCTGGAGTTCACTG	GNS	655.858
TGTGCTCTGTGTTCAGCTGG	CYP2A7	654.852
GATCGGGGATTCAGTGGCAG	HMGCLL1	654.852
TACACCACGCCCCTGACCCG	AOC3	654.852
GTGTTGTGTGACTTGAACTG	ST3GAL2	653.846
TAACCCATTAATTCTCCACC	NAA20	653.846
GTAACTCACCTACTGAGAAC	TCN1	653.846
GTTCGCCGAGACCTACCCGG	ADSS	653.846
GTTTCTGCCATGCTAATAGG	HACL1	653.846
GCTGACTGCATACCAGTCGA	ATP6AP1	652.84
GGATGTGGACAAGAGGGTCA	DHRS7B	651.834
GAAGAAGCTCAGGCCAGCGT	SLC25A42	651.834
GCCAGAGCTTGTTCAAGACA	DUS4L	651.834
TGGCCGAGTTCATTTCCGAG	PIGU	650.828
GATCTTATTCTGGTTTGGGA	ABHD4	650.828
ACGCTCCATTGTGTATGCCA	GLUD2	650.828
ACCTCCGACTGAACACCTCC	ACVR1C	650.828
GTAGCCCACTTTATTCACAG	SHMT1	649.822
GACCCAATTGCGATCAGGTT	DDAH1	649.822
CATGGCCTCTCAGTACTGAT	SLN	649.822
AAAGAAGGACACGGACACGA	ALKBH5	649.822
GCATGCTGTTGAAATCACTT	CRYZL1	649.822
ATATTCTCTGTCACCAATGG	MAOA	648.817
CCAGAGCCGCTTCCATGTTG	EPHX3	648.817
GAATGCCTTCCAACCCGCCG	ARSB	648.817
GGTATATCCTTTCCGTGGCA	PHOSPHO2	648.817
TCCATTGTAGGAGACAGTGA	PDHX	648.817
GCAGCAGCTCACCGAGGACG	NFKBIA	647.811
GCAAGAGACCACACTTGTGC	FABP3	647.811
GGATGACGATGAGTAGGCTG	GLRA4	647.811
GACCTCACAGTTATCAACAG	LPPR4	647.811
GTTACGGATCTGGTTCTGGC	COX6B2	647.811
GCAAGGCCGCCATATACAAA	SLC25A14	647.811
ATAGTCTGTCCTTATGCGAA	DUS4L	647.811
GCCTCTGCTTACCGATGAGA	STEAP2	647.811
GAGGATAGTTCTGGAAGCTT	PPARA	646.805
GATGCATTTGGCATAGAGCC	GCNT2	645.799
GAACCCCTGGCTGTGTCCAG	ITPKC	645.799
ATCGTTGTCATAGTAGGCGC	SLCO2A1	644.793
GCCTCCCACGCACATCACCG	CRAT	643.787
GTTACTTCATGTTCACCCGC	NDUFAF1	643.787
AACTCATCTCATGCAAGACA	NAA35	642.781
GCGTGCACAGAAGCTCTAGA	ACOT6	642.781
GGACAGATCACTATTTACAG	CHRNA7	642.781
CATGCGGCTCCTGTTCCTGG	GLT1D1	642.781
GGGACAATTACAAACTGATG	ABCA9	642.781
GGTGGCACTGTACTTCGCGG	NXNL2	641.775
GCGTCGAGGAATATTAGTGA	NXN	641.775
GGCATTCATTGCCTATCCAG	SLC6A14	640.769
GCTGCTGCGTGCGGATCCAG	PYGB	640.769
TGTCTGGACTACACTGGCAG	LPIN1	640.769
GCACTGACCTCCCTGCCCCG	PFKFB4	640.769
TCTTTATGGTGGGAATGCAG	ATP6AP2	640.769
GACATTCCACATAGGATCGA	GLT8D1	640.769
GCACTCCCTCCGGATCAGTG	CANT1	639.763
CGTAGGCATCAGACATGGCA	PNP	639.763
AGCTTCATTCAAGTCCTCAA	ATP5H	639.763
GTATGACACCACCTTGGCCC	GLT8D2	639.763
GGCGCTGCTCTTGCTCGCGC	GXYLT2	639.763
TCAGCAAGGGGCCCACCCTG	MBOAT7	639.763
GCAGAGTAACACTGAAGTAC	ATP13A3	639.763
GCCATGTCCGCGCACAATCG	DERA	639.763
GACGCTGATCCTGGAGCCTG	ACOT2	638.757
GCAGATCATCACCATTCCTG	SLC26A8	638.757
GAAAAGCAATACAAACTGGG	NAA35	638.757
AGGGGATCTCCAGGACAGCG	ATP6V1F	638.757
GAAAGAGATAGGCGCATCTC	NDUFA1	637.751
TGGTTATGCTCACTGCAGGA	TERGENIC573962	636.746
GCAGTGCGACCCCGCTGCGA	PLCL1	636.746
ATAGATGGGCACCATGGCCA	SLC6A3	636.746
GGAGTAGAGCACGTAGGAGT	CHST15	636.746
GATTTCTCCATAGGCAATGG	EGLN3	635.74
AAGACCACCCTACTGCCCAG	STEAP4	635.74
AGCGATTGACATCTGGATGG	GLRA2	635.74
CGAATCCCCATTACTCTCCC	EXTL2	635.74
CAAAATCTTGCAGTCCCCGC	ARSF	634.734
GACTCATTCCTGCCTATCAC	NMNAT1	634.734
ATGATACAGAGCAGAATCCT	HTR3B	633.728
GTAGAGCTGGGGTTCTGCTG	SMPD2	632.722
GAAGTCCTGCCTATCAATGT	DDHD2	632.722
GTGCTTACCAGTGCGAGCGC	PEMT	632.722
ATTTGGAGCAGACATTGGAA	MTHFD1	631.716
AGTATTCCTTGACTTCCTGC	TERGENIC279238	631.716
GGCCGGCTTGGCCTTCGCAA	ARSG	631.716
GCGGTGGCCCGAGTGGAGAT	COX6A2	631.716
CCTGCTGCATGGCATGACGG	SLC27A4	630.71
GCAACATCCAGATCATCGAG	SLC25A44	630.71
CTTGTATTGCAGTGCAGCTG	CEPT1	630.71
GCGTGACCACCCCTTGCCGG	COX4I1	630.71
GGACACCAGGCACGCGGCGA	CYP26B1	629.704
GCAGTTCCCCAACACGCTGC	KCNA1	629.704
TGCTGTAGGCTCATTTGCAG	GAPDH	629.704
TCACATATCAACCACCGCCC	NAA60	628.698
AAAGTTTGACGAGTGTGTGC	NDUFA8	628.698
TCCCAGGGCCCAGAGAGCAG	MOCOS	628.698
CAGATCATCAGGAACACCAT	MDH1	628.698
CTACCACTGGTGCAATACCG	TERGENIC1391558	628.698
GATTTGTTGTACTTTCCCAG	MINA	627.692
GTAAGAAATCTGATGTCCCT	LOX	627.692
GAATGTTTTGGACATTTCCC	CYB5A	627.692
GAAGTTCTCCTACATCCCCG	GRIN2A	626.686
CAAGGCAGAATACATTCCCT	NUDT13	626.686
GCATGTAGAAACGAATGTCC	SLC36A3	625.68
ATGGGGCACCTCCCTAGTGA	ALKBH3	625.68
GAAGGACAAGGCCTATGTCC	KCNE1	625.68
CAATTGGTTCCAAGACGCGT	ATP5A1	625.68
GTCTGCAGTTAACGTTGCCA	ADH1B	624.675
GTACGACAAAGCGATCGTCC	PPAP2B	624.675
GACCGAGTCACCATACCCCG	KDM2A	623.669
TTTCTGGAAAGCAGTCACAG	AQP4	623.669
GAAGTACATGAGGCTGACGA	PTDSS1	623.669
GATGTGTGGAAGAAAGATGA	TERGENIC404864	623.669
GTGAATAGCACAGATCCACA	SLC17A1	623.669
CACTTGGCCTGACTACACCG	EXT1	622.663
CTACTTTGACCGCGATGATG	FTH1	622.663
TCAGTGGTTGTAGCAGAAGA	GABRA1	622.663
GACATACTCTTTCTTGATGG	TERGENIC1056786	622.663
TGGGCAGGTAGGCATCAGGC	CA5B	622.663
GTGTATTGTGCCCAGTAGAA	STEAP1	621.657
GGGAGATAGAGGAGAACTCG	PDXDC1	621.657
ACATCATTGCCTTTCACTCC	PHOSPHO2	621.657
AAATGCTGACACAGATGGCA	DLD	621.657
TACAATGTTCTGAGCTGCGA	NR1H3	621.657
AAGGAACTGACTGTCATCTG	GRIK2	621.657
AACACCACTTTCATAGGCGA	KCNAB1	621.657
GGAAAGGTTGCACATAGCGC	PIGS	620.651
GTGATGACTTACCCACAAAC	DPM2	620.651
GCATTTCAACTGTTCTCCGA	SGMS1	619.645
GCAATCACCTGCTTTAGGGT	SULT1C2	618.639
ACATTTGAGAGCTTAAGTGG	ATP8A1	618.639
CAAGGGCTCCAGCTCTGCGG	NADSYN1	618.639
TCTGCAGCAACCATCCACTG	SLC25A21	618.639
GGCCTGCTCAGAGCTTGCTG	CHRND	618.639
GCTCTCAAGCTGCATCGTGC	GLRA4	617.633
GAGTGATGTAATCCACCCTG	SLC25A28	617.633
GTGTTGGTGGTGCCCATTGA	UGT1A3	617.633
ACACCAGAGAGAAATACAAG	TERGENIC1012289	617.633
TGACTTTATACCCGATGTCA	PSAT1	617.633
GGTCCTGTTCGACTGTGACG	PDXP	616.627
AGTGGGCACACTTCCAGTGA	ALDH9A1	616.627
CAGCAACCCCGCCACAGCGG	MFSD3	616.627
TGCTTGCCATCACCCCACGC	CIDEA	616.627
TAATACGCGGTTTCATGTGG	BCO2	615.621
GCCTCCTCCCAGGACAGCGT	ALDH18A1	615.621
TGTGTGGTTATTGGAAGCGG	ST3GAL5	615.621
TGCGGTACTCAATGTCGTGT	STARD10	614.615
GTTGTTCAGACAGGACCCCA	SHMT2	614.615
TATCCATAGTGAGTTCGAAG	ST6GALNAC3	614.615
GTTGTTCACCATAGCTGGGA	SLC17A4	614.615
TCATCAGGTGATTCTGGACA	LYPLAL1	613.609
GGAGGGAGTGGTGCATGGTG	SNCA	613.609
GGTTCTCATACCGGACGTGG	SLC25A32	613.609
GTGCTCTTCCCAGCTCCCGA	GUK1	613.609
GAGAACCTTAACATGCATTG	NAT2	612.604
CAACAGGCCCTGCTGAGAAG	GLB1L3	612.604
TGCAGGACACAACGGACTGG	PYROXD2	612.604
GTGGTGAAGCAGGCGTCGGA	GAPDH	612.604
AAAGTTCACAGTGTGAGCCA	NOX5	612.604
GTCCGGTTCAATGGCGACTG	CYB5B	612.604
GAAACGATTACTCCTTCTGA	TERGENIC805779	612.604
GCAGGACCAGCTACCGGTGC	ASMT	612.604
GTATCTGTCTGTACAGCTAC	CNEP1R1	612.604
AATGTCTCTGCTGATTGCAC	ATP5G3	611.598
GTGTGCGGCCAATGATGCAA	SOD1	611.598
AATTGAGGCCGAGGACGTGA	IDH3B	611.598
ACCATGACAAGCCAGTCTCA	ATP6V1G3	611.598
GTTGTAGAAGGTGATGCCGA	SLC35C2	611.598
CATTAGGTTATGGATCGCCC	ALDH7A1	610.592
GGACACAGTGACCATGGGCA	SLC30A5	610.592
CGGCCTCCTGGTCTACCCCG	CYP26A1	610.592
GTACCTGCATGACAACATCG	PHYKPL	609.586
GAATTGGAGCCATGTGACGC	KCTD18	609.586
GGGCTACCCGAGCCCACCGA	KDM5C	609.586
TATAGGTGAGAAATGTGCTG	ATP6V0D2	609.586
TAATACAAGAGAGATCCTGG	HKDC1	609.586
GGACTGCAGGTAGACCAGGA	SLC2A6	609.586
CGGCAGAGACCACCCCGATG	SLC35B2	609.586
GATTAGGTTTGACCTTGTAC	TERGENIC747644	608.58
TATGTCGCTTTGGAGTGCGC	TXNRD1	608.58
TTGGCTCTCACTCTGGGCTG	SLC39A2	608.58
GTGACCCCGACGATCTGCAG	STS	608.58
CGGGCCAAGCTGCTTAACGT	B4GALT2	608.58
GCTCCCTCAGCAGTTCGAGG	MTHFR	608.58
GACCTGCCTGAAATGCATGT	ODC1	607.574
GTCATCATCGGGGTGTCCCT	AQP7	607.574
TCCAACAGTCATCAATGCAG	GLA	607.574
GGTTGTTTCATACTATTCCC	TERGENIC523363	607.574
AAGCGGAACACAGTTCATCT	GCNT7	607.574
GCTGTGCATGCCACCCCTCG	AOC2	607.574
GTAGGTGAAGCGGTGAGTGC	PDHX	607.574
GCCGCTTCTGCTGTCCTCGG	FDX1	607.574
GCTCCACTCACATCCTCCAG	APOB	606.568
AGTGATCTTCTACATCATGG	GLT6D1	606.568
GATGAGGTTGGAGAGTGTGA	CHRND	606.568
GGAGAGAGTGTGCGGAGATG	COX10	606.568
TGAGGTCTACGACTCACTGC	OGFOD2	606.568
TAAGCCTTCTCATCCACCAG	GAL3ST3	606.568
ATACTTGGCAATGTCAGTCA	PPAP2A	606.568
ACAGGATCTCTCGCACGCAG	SLC4A11	606.568
TGTCAACATCACCCCAGTGG	KL	605.562
AATAACAGCACGACCCACCG	SLC17A7	605.562
GCGGGGTGCCAGGACCTCGA	TET1	605.562
GAAGTTCTTCGACTTCCCAC	GYS2	605.562
GAAGTGGAACAAGCATATCG	SLC24A1	605.562
GAGGCAGCACGCGAACCAGG	SLC30A10	604.556
TGACTGACAGGAACACAAAG	GABRR3	604.556
ATTGATCCAGAAAGACACCC	GABRG2	604.556
CCTGCTGGAAAAGTGAGTTG	ATP1A4	604.556
GGGACCAGAGGAAGACCGAG	SLC4A1AP	604.556
AAATATCATAGTTGCCACGC	UGT2B17	604.556
GGATCTGACCACCACTGAGT	TERGENIC273913	604.556
TGTTCCGCAAAATGATGTGA	GRIA2	603.55
GCAGATCCTCTGGTATGATG	BBOX1	603.55
GGGCTGAGAAGAGCAGGAAG	ABCG4	603.55
ATGGTGGCTGTAGGAATCTG	ADH1A	603.55
GAATCTCCATTGCTACACAA	NME7	603.55
AAAGCACATGATGACACTGG	GALNT5	603.55
GATGCTGCGGGACAGCGGCT	HS3ST3A1	603.55
GCGTCCCCTTTCCCGGCTGC	NDUFC1	602.544
AATGCCACCTTACTTTGCCA	ABCA5	602.544
GTTCTCTCTGATGTCCAGGA	DHFRL1	602.544
CGTGAGGCTGGACTGCAGCG	SLC35D3	602.544
GTACAGCTCAGCGCTGGGGA	ASMTL	602.544
CATGTCAGCCAAGGACGAGC	PDE6D	601.538
AACAGTGACGAAGAAAGTCC	SLC1A2	601.538
CTCAAAACCAAGCCTTCTCC	GNPNAT1	601.538
GAATCGTACAGCACCTGCTG	CNDP1	601.538
ACACTCTTGGCTTACCTCCG	NOX4	601.538
GGTAACACCTTCATCAGCAG	HEPHL1	600.533
GAAAGACAGCGCATATCCTG	HEXB	600.533
GAACTTCAACATCCATGGAA	GNS	600.533
GTGGTATGTGAAGCAGTGCG	MAOA	600.533
CATGACAGCACCCACGACGA	KCNJ14	599.527
ATGACTCATGACCGAAATGA	NOX4	599.527
GAGGAGCTTACCGATGGATG	TAT	599.527
AACATGGGATAAGGTAACGT	AGL	599.527
ACAGGCATTGATAAGTACAG	ACOT6	598.521
TTTCTGCACATATTCAGTGG	FBP2	598.521
GCTGTCTCTCCGTACCCACG	KCTD11	598.521
TACGAGGTGGAGCCAGGCTG	ADCY5	598.521
AGCCAAGCAAACCATGACCC	SLC6A15	598.521
GATGTCGCTCGAGTGGCTGG	ASPHD2	597.515
GAACAGAGCGGAGACATCCG	SLC35F4	597.515
TAGAGGCCTCAAAACGCCAT	RNLS	597.515
CAAATATACCTCCATTGCCC	SLC35B4	597.515
GGAAATTGCTGACTCTGTAA	PDHX	597.515
GCGCAGCGTGGCCATGGCGA	ALOXE3	597.515
TCACCGTGGATCCCTACATG	PTGR1	596.509
GCTGCACAGTCTCTGAATAG	SLC24A5	596.509
GCTGTTGAAATGTAATCCAG	KMO	596.509
ATGACCACATAGTAGCACCA	TERGENIC1194309	596.509
ATACTGGAACCATCGTACAG	SLC25A43	595.503
GAAACTATGGGAGCCATTAG	NDUFA5	595.503
TCTGACTGTACATACACCAG	FUT10	595.503
GGCCTCCATAATTTCATCGA	SLC39A14	594.497
CTGTACCTGCTCAACAGCTG	NUDT21	594.497
AACAATCTCTGCGAAGCACA	GXYLT1	594.497
GCTGGGGAGATCATTGGCTT	SLC6A13	594.497
GATCCGATGACAATTACCCA	SLC12A5	594.497
GGTGTCCAGACAGAGTCTGA	CHRNA5	593.491
GTAGCCCCACTCCTTGGCCA	CA3	593.491
CAGGCTGCCCAGCTTCCTGG	PYROXD2	593.491
GGGATTGCAGGTGGTCACAG	AIFM3	593.491
TCTGGATGGGATTTCAATGA	AMY2A	593.491
AAGTCCAACACATAGTGAGG	SLC35D1	592.485
TGTGGTAATGCTGTGAGTGC	AMY1A	592.485
GAACCTGACCTGCTTCCCGC	ARSA	592.485
GATGTTCTTTGGGGACCAGG	PHF8	592.485
GCTCTGCTATGCACGGAAAG	ACOT13	591.479
GATGTCCCTTGAAATGGCGC	ATP5G2	591.479
GTAGCTACTTCAGGAGACAC	THNSL1	591.479
GTTACGCTGGGCTACACTCA	UGT1A4	591.479
CACGTGGGCCATAGCATCTG	FAHD2A	591.479
GACACCCAACGGCTACACGC	CKMT2	590.473
GATCCTCTCAGACTCCGAGG	SLC8B1	590.473
CAGGCTCCACATCCTCGGGG	AKR1A1	590.473
GGAGATCCTGTACTTCGCAC	ATP6V1A	590.473
ATAGCTCATCCCCATATGGT	SLC31A1	590.473
CTCGCCCAGAATGTCAACCA	NXNL2	590.473
GAAGACCACAGCACCCACCA	KCNK18	589.467
GACAAGCTTCCAATGAGCAC	SLC4A1AP	589.467
GGTACAAGAACCTGAATCAA	MAOA	589.467
GGTCCACGTGCACTTCAAGG	SCAP	589.467
ATGAGGCATCCACTTACTGG	SQLE	588.462
GTTCTCCGCCCTCCTGCTGG	CA14	588.462
AAGATTCCAACCATCTGGAT	FOLH1	588.462
GCGCTGTGCACACCTCGCCC	LPPR4	587.456
GAAACAGTGATGGTGGGTGG	DHRS4L1	587.456
GACAGGGGTCTGCATGGTGG	NOX4	587.456
GCTGCTACGAGATCTCCCTG	HMGCL	587.456
ACATCCGCTCACCTTTCCTG	MOCS1	587.456
TGAAGAACTCCGCAGAGCGC	PLOD3	587.456
AGTGAACGAGCACCTCCAGG	AIFM2	587.456
GAAGTACTTGATGGTCGTGT	SLC9A2	586.45
GAATCCCCACATTCAAGAAC	SULT6B1	586.45
GAGCAGCCTCCCAATGCCAG	SLC22A17	586.45
GTACCTCATTGAATCCAGAT	IL6	586.45
TTTCACAAAAGACACCTCCA	TERGENIC309846	586.45
GCGGATCGAAGCGTGAGGAA	CIDEC	586.45
GGCAGGGACTAATGCACCCT	TERGENIC940105	585.444
ATTCCTCTTCACCCAAGCAA	CEL	585.444
GGACTGTACTTGACGATCTG	LDHB	585.444
GAAGGAGCGTCGCTTCACCT	AGPAT1	585.444
AAACGGAGTCGGAAAGGCAG	ATP11A	585.444
GCAGTTCAGAAAGAAAGAGC	ATP6AP2	585.444
AATATCCCTCAGCCTGGTGA	MTHFS	584.438
AGTATCGTGAGTTTGTGCCC	COQ10A	584.438
GGACGGTGTGGCAGAGACAG	ATP11A	584.438
GGGCACCAGCACATCAGCAT	CCBL1	584.438
GGAGTTTTCATCAGTTGGAG	SPG20	584.438
CCTTGGCCTCATCCAAATGC	SLC51B	583.432
GAAGAGGTAGAAGAGCACGT	SLC6A7	583.432
AGCTGTGCCCCACCTAGAGG	LEPRE1	583.432
GAAGCGTGCCCACGCTGCGC	CACNA1G	583.432
TAAGAGCCCCAGCATCGTGC	ALDH1B1	583.432
GTGATGTTCTCATAGAGTAG	LEPREL1	583.432
GGATGTTGACAAGGCAGTGA	ALDH1A1	583.432
GAGAATTGCATACCTTGAAG	LIPF	582.426
GGAACTTCTCTACTACGTCG	GSTA1	582.426
GAGAACATTATACCTCCCTG	STEAP2	582.426
GGGCCTGTACGCATCTGCCA	SV2B	582.426
TGTGCGGTTGGAGAACACAG	ACOT11	582.426
GGCCAGCCCTACCTCTTCGG	CHPT1	581.42
AGTGGAGCTCAAGATCGAGG	AIFM3	581.42
ATAATGCATGAAGGCAGCTG	PIGN	581.42
GACCTCTGCCAAGCAAATGG	MSRA	581.42
ATGCTCTTCACAGAGTGCAG	ABCB5	581.42
ACAGCTCAACGGCTTCCACG	MAT2A	581.42
GGCACATTGTACACCATCAC	RAB18	581.42
GACCTAATCCAAACCACTCA	TERGENIC617607	581.42
GATGCGCGCGGCCATGCGGA	CYP26C1	581.42
ATATCCAGCATACCATCCCC	LPGAT1	581.42
AATCCACCCTGTCTGTGCAG	TXNRD1	580.414
CAGTATCTCCCAATCCATGC	LYPLA1	580.414
GAAAGGAAGACCATCAATCA	ATP13A3	580.414
TTCCTCCCATAGCTTTCCCA	PANK3	580.414
GCACCTGTTCAGCATCGACG	SLC45A4	580.414
GGCTTTTAACACTTTAGCAG	ABCD2	580.414
GAAGGCCTTCCTCAATGCTG	TRPC5	580.414
TCTGCACGCAGCGCTCCGGA	AGPAT2	580.414
CGAGGTGGACGCGGTCGTCA	FTH1	580.414
CGTCAGCGTTGACTGTCAAG	STARD10	579.408
GAGTGGGACACAGACCATGG	SLC6A12	579.408
GTTGGGGCAAGTGATGGACA	KCNH8	579.408
ACAATATATGGCGGATGCAG	STAT5B	578.402
GGTGTTTGTCAGCAAAGATG	KHK	578.402
GGCCAGTAGTGCGTGAGCGC	ANKH	578.402
CGCGGAGAACCAGACAGCGC	LOX	578.402
CTGGCGCTCTCAATTGCTAG	ACVR1C	577.396
TGTTGGTGTGGATGTGCAGG	GABRR1	577.396
CAAGATGCCCACCACGGCAA	DPAGT1	577.396
GGAGGTGATTGAGAGGGATG	STARD7	577.396
GTGCTGCTGAGAATGATGAG	SLC4A5	577.396
GTGGTGTGGAATGGCAGCCG	SCN1B	577.396
GACAACAACCCAGTACACTG	DMGDH	576.391
GACTCAAGTCAATCCCCTCA	SUOX	576.391
ACAACACCAAGAGCAACTCC	ME1	576.391
AGCCTGGTGCCCTACAGCCA	TERGENIC191581	576.391
TCACCTCCCATGAACTGCGA	DUS2	576.391
GGTGTCTGCCCCTGCACGGG	RDH12	576.391
GAATGGATCCAAAATACCCT	AGPS	576.391
GGAAGCGCCAGACATTCCCC	SLC6A7	576.391
TAATATTACCCACCTATGGG	CRYZL1	576.391
GCTCGCTCCCCGCTTCATGG	DOLPP1	575.385
GAACACAATGATCACGCTGG	GALNT6	575.385
GCTGCCCGCTTCTCACTCGG	SLC45A1	575.385
AAGATTATGAGACTTGGACC	SLC25A21	575.385
GTGGTGAAGGCACTGCCAGG	ABCC8	575.385
GGAGGTGCTGAGGAAACTGC	CSAD	575.385
TGAGATGGAGCTGGCAAAGG	ADC	574.379
GCTGGCTCCCATTGTCTGGG	ABO	574.379
GATGTTCACCACCTCTGTGG	SLC8B1	573.373
GACAGACTGTCTCAGTGCTG	AGMO	573.373
CGCCCGGCTCAACTATGAGC	LPCAT2	573.373
GACCTGATCACTACCTGCTA	GPD1	572.367
GGTGAATGCCAAGCCTGCCA	TCN2	572.367
GTATATCGCTCCAACACAGG	COQ10B	572.367
TCACATCGTCCTGCAGCAAG	SCD	572.367
TCTTACCTTTAGAACATCGG	SLC25A14	572.367
GGAGAAGGGTCACACACGGA	MTHFD1	572.367
GAACCACGTGCTGCAGCATG	COMT	572.367
AAAGGTCAACATTCTACCAC	SLC25A17	571.361
GTAGATCCATTGTGAAACAC	SLC4A7	571.361
AGCTTTGCTACCAGTTATGC	ACYP1	571.361
ACACCTCATTCTCATAGCGC	SCN1B	571.361
CAGCATAGCCCAGTGACCGA	LOXL4	570.355
TAGGCAAACTCACCAAACTG	ATP8B4	570.355
GGATCGGCTTCATTGTGCTG	BSND	570.355
GGTTTGGAACTCTACCGCCA	KCNH5	570.355
GCGGCGACTGCGCGACATGG	KCNG1	570.355
AAAGAGAGCCCTGCGTGCTG	SLC6A2	570.355
TCATTGGCAAGCGGGAGCTG	KDM4E	570.355
TCAGCCAGTTCAGGAAGCTG	LMF1	570.355
CCAGCTGCAGGGACACACCG	SLC39A4	570.355
GCAGATCTTGGATGATGGAG	AHCYL2	570.355
GCTGCGCCGGTACCCATCCG	NDUFS8	569.349
ACAGCCACTACTTCCAACCA	ABCB4	569.349
ATAGATCGAGACCTAAGAGA	LEPREL1	569.349
GGACCGATCGCATCCTGTGG	INPP5K	569.349
GCCGGAGATCAACACAGTCC	RDH8	569.349
GTGATGATCGAGAAGATGAC	PLA2G2E	569.349
CGCGATCGCTCTGTCCGCCG	GABRA4	569.349
TCTTACCGTCCCCGTTGGGG	NFKB1	569.349
TGAAAACATAGGTCACCCCA	ADH1C	569.349
GCGCGTCTTCAGCTTTGAGC	GDE1	569.349
GTGAGGCGCGAGCGTGAGGA	LPCAT1	569.349
GACCTGGTGGAGGGCGACGA	HKDC1	568.343
GAAACACCTGATGTACCTGC	B4GALT4	568.343
ATCGTGGAAAGTGTTTGAGA	ADH1C	568.343
TCACCAGTTCAGAATGGCAA	BCO2	568.343
TCAGCTCCTTGTGTATGAGG	SLC37A1	568.343
GCCAGAGAAGTACTTCACCC	GNPDA1	568.343
GAGGATTCTCTACACCGTGC	ASPG	568.343
TGTCTCTGGCCAATGGGAGG	FMO1	568.343
ATTGACTGTACCGTCTGCAG	SLC25A17	568.343
GGAACATGTCGACCATGTAG	HAS1	568.343
ACTGTGACCTGGACATGGCA	LPCAT2	567.337
GGAGGCAGATAACAGGATCG	IL4I1	567.337
GCAAAACTTACCTTCTCTGG	ARSB	567.337
GAATCAAGGCATCTTGGCCC	GRID2	567.337
GAGGAGGACGTGCAGCATGG	JMJD6	566.331
GGGCTATTGGACGTTTGACA	CYP3A7	566.331
GCAGCACCACTTTAGACCGG	KCNS1	566.331
GCCAGAGATCGACAACGCCC	POR	566.331
AGGTTGAGACGACTTCAGCG	GLYR1	565.325
TGGTCTGACACAACATGTCA	TERGENIC1305340	565.325
GGATGCCCAGGCAGGATGCA	ATP6V0E2	565.325
GTTGTTGTACTCGAGAACTG	KDM4E	565.325
GCTTTTATCTCTAATGGGAG	B3GNT5	565.325
GCTTACCATGAGCCATACGA	AGMO	565.325
GAAGAGGAGATTAAGACCTG	TPH1	565.325
GAAGGGCGACGGCCCAGTGC	SOD1	564.32
AGGTGATTCCTCCTAAGGAG	KDM4C	564.32
GGATGAACCCATCCCAACCC	FTO	564.32
GTGAGTGCAACAGGGAGCAA	CHRNA5	563.314
ATGTGCCTTGTGGCAACTGG	IMPA1	563.314
GACACAGGGCCTGTGCCCCG	P2RX4	563.314
GCTTGGCCCAGTCCCAGGAC	ARSI	563.314
GGAGTGTGCAGATCCTGCTC	ASIC1	563.314
ATGTATGTAATCCCACACCA	SLCO1A2	563.314
CGTGGACGGGACCCTCACGC	PMM1	562.308
TAGCACACAAGCTGACAAGC	PANK3	562.308
GGTGTGCCGCTGGATCGCCC	FAM213B	562.308
CGGAACAAATCACAGACACA	TERGENIC923843	562.308
GGACCCCACGACCGACATGA	VKORC1L1	562.308
TCAGTGAGAGAAGAATCGAG	HAL	562.308
TCCACCGCTCACCTGCGCGT	IPPK	561.302
TGAGGTGTATCATAAGCTGA	CYP4Z1	561.302
ACTGCAACTTTGGGACGACA	SLC25A21	561.302
GGAAGTGGAGCAGTTCACCC	NDUFB10	561.302
ACTGTTTCAAAACCTCGATG	PIR	561.302
TTTAGGCATCATCTGGGGAG	CYCS	561.302
AAGAAGTGGAGCATCACTGA	ST6GALNAC6	561.302
GATCCCACTACTTCTCTCAA	TERGENIC62489	560.296
GCCCTGCAGGTACCTCACTG	IMPDH1	560.296
GATTCCTGATCACAGACCCA	GTDC1	560.296
TCATGTGGACACAAAATCCG	GCNT1	560.296
GCCCCTTCACGAGGTCGCGG	FUT4	559.29
GTGATGCGTTACACTACTGC	STARD4	559.29
GGAATTGATAGCGTATCTGC	ITGAV	559.29
GAAAGACACTAAGATCCCTT	TERGENIC571043	559.29
GAACCTGACACCATCAGCAA	AGK	559.29
GTGTGCCACCACTTCTGCGC	SLC3A2	559.29
AAGGACTGCCGCGCGCACAG	CHST6	559.29
GGAGCCTCTGAGTGATCTGG	KDM5A	558.284
GCAGGTAGTGAAGCGCGCAG	PANK4	558.284
GGTTGGCTTGTCAGATGAAC	ATP6V1C1	558.284
ACCAGTTCTTGACCAGCTCC	UQCR11	558.284
TCATGCAAGTTACAGAGCCA	IDNK	558.284
GCCCTGCACTCACCTCCCCA	NDUFS7	558.284
GTTGCCCTGACCAAAGCCAG	HPDL	558.284
GGATCCGCGCTTTGATGCAG	PDE11A	558.284
ATGTAGATCCAATTCCACGT	IDH1	558.284
ATGGTTGTCAGTGGGGCCGC	PTGR2	558.284
TGCGTGCCCTGCTCACCCGC	TRPV5	558.284
AAGGAGCTCCCACCTTACCT	GDPD1	557.278
GCATGACCTCGGCCACCCTC	AKR7A3	557.278
GTGGCGAATGAGCTGCAACA	CYB5R2	557.278
GTTGGCACCTCCATCGGCAC	TPK1	557.278
AATAATGAAGGCAGCAGATG	FH	557.278
GGATACGTCTCTGTTGGACA	PCTP	557.278
GCAAGGCTATTACCTCCCAG	CPT1B	557.278
GAGCTGGACAGTAACAAGGA	SLC25A23	557.278
TCGGCCTTAACATAGATCGA	NDUFS5	557.278
GCATCCCTCATTCCCTCCTG	KCTD16	557.278
CCAAATATTGTCTCCAGCAA	LDHAL6A	557.278
GAAGCCCCATCAGACACTGC	COLGALT2	557.278
GTCATGTAGCACAGAAGTGA	CYP2C19	556.272
GGAGTTGGTAGAGTTGCTGG	TRPV3	556.272
GGTTTCTGTCACCTGTGCGA	PDHA2	555.266
GAACTCTACTTACATGACTG	KYNU	555.266
TGAGATACAGAAGGACGTGC	AS3MT	555.266
GTACAATAGTGCCCCACTGG	RHAG	555.266
CCAGACCTCTCGCCAAGCTG	PCTP	555.266
CAGACGTTCAGAACGGCACG	ENO2	554.26
GAAGGATCCTAAGAAGTCAC	GLO1	554.26
GCCCATCTGGTCAGAACACG	PDSS1	554.26
GCTGGGACTGATGCTGTCGG	AQP11	554.26
AGAAGAGATCAGATTGGCTG	DERA	554.26
GCACCTTGTGTGTCTGCCGT	GAMT	554.26
GTATGGCAGCCAAGAACCTG	HTR3E	553.254
TGAATCACTGAGCCAGGCTG	STEAP4	552.249
TATCGCTGTCCACCAGGTGG	STEAP3	552.249
ACGATCTCCATGGGCTCGGG	KCNB1	552.249
TGAACAAATTGGACAGTTGC	ACN9	552.249
GAAGGCTGTCAGCATGCACG	SLC8A1	552.249
GGAGTTCACTTATTGTGCAC	NAPEPLD	552.249
GTGTTCGACTTATTGAAGGG	DGKK	552.249
ATTCCCCAGGATCTGAGCAG	RRM1	552.249
GAGCTGGTAGTAGTTAGTCA	TCN1	552.249
GTTGAGTTGGCCAAGACTGG	AIFM1	552.249
CGACATGGACCGCTTTGGCG	NDUFS7	551.243
GACGTGATGGAAGACCACCA	BCMO1	551.243
GAAGTGTGAGGAGTCGGGAA	IDNK	551.243
TGTTCCCACTGATGAAGAGC	COX5B	551.243
GACTGTGTAGCATTTGGCAA	MGST1	551.243
GTGGGTGAGAAGCTAAGTGA	DLAT	551.243
GAATTCCAGAGCTTTTGTCC	AADAT	551.243
GGAGGCAATGGTGTAAACTG	PIGN	551.243
TGACCTCGAAATCTGGATGG	CTBS	550.237
AGCAGGGGTAACAGGTATAG	TERGENIC915690	550.237
GCGGGTGGCTTCTTTCTCCT	FOLH1	550.237
GCTAAGGCCAGAGAATGTTA	TERGENIC674230	550.237
GGCTCATGAAGTTCGAATCA	ADH5	549.231
AAAGGAACTCAGCTCTCTGG	ABCB1	549.231
TCTCTCCTGACTTGTCGCGG	KCNU1	549.231
AGAGCTCCACAGTCACCGCC	AQP2	549.231
TGATTCTCTGCTAGATGTTG	FDX1	549.231
GGGCACCAGGGAGCTGCTAG	SLC35B1	549.231
CAATGGTCATGCTTTCAACG	CA2	549.231
GGCATGTTGAAAACACTTGG	SLC24A5	549.231
TCAGTGAGCTCAGTGCCCCT	SLC25A20	549.231
GCAGTTACATCCGGTGATCA	SLC25A38	548.225
GGGCCACGCGCTCTTCCTGG	GRIN2C	548.225
GAAGTTGTGTGTGATCACCG	AQP1	548.225
TCCTGTGGCAAGTGTGGCAA	MSRB1	548.225
GGTTCCGAGAAGTAAAGCTT	AKR1C3	548.225
GCAGAGCAAACACCGTGCCC	PLIN5	548.225
ACACAGCTGTGATTCACAGA	TERGENIC120340	547.219
GGCCTCCATGGCCTTTGTGG	SLC15A1	547.219
AGAGATCCAAAATGAAACCC	GABRP	547.219
GCTATGACCTGTGGAAACGT	KDM4D	546.213
GGAGTTGGTGTGGCTGCAGG	EPN1	546.213
ATAGATGCGAACCACCCGCA	B3GAT2	546.213
TCTGCCCGCAGAACTCGCCC	SLC44A2	546.213
GATGTCATGTTTGTAGCCAG	CHRNA6	546.213
ACCATGGCTACCACTACTGG	SLC9A5	546.213
CAAGCTGCACAGCTTCGCCG	GRID1	546.213
AGAATGACAGTCATGATGCA	GABRA2	545.207
GTTTACTGGAGAAACTGCGT	ALKBH1	545.207
ACAGACCTGATTTACTCTGC	SLC9C2	545.207
GAATCGGTTGCAGAAGATCA	MOGAT2	545.207
TCTGGAAGTCACCATTCCGG	SCN8A	545.207
GAAAGATTCAGACCTCCCAT	CRYZL1	545.207
ACACCTAGAAGTGGCAATAA	KCTD9	545.207
GCAGCTCAAGTACTTGGTGG	SLC35F3	545.207
GTTACCGCCCTCCGGTGCGG	ALOX12B	545.207
CCCAGGGCAATGTCACGACT	NUDT7	544.201
GTAGAGAGTCCAGCAAGGCT	GANAB	544.201
TAGGGTATTGATGACGTCAC	AK4	544.201
TGCTTTTCAGGGACAAGTGA	ERO1L	544.201
GAAGTCAGCCATGTATGAGA	TREH	544.201
GTAGCTGCACAGACATACCA	SLC44A1	544.201
CCTGGGCGTGACCTACCCCA	UAP1L1	543.195
CGGATTCCCAGAGTCCACCA	LPIN2	543.195
GCCGCAGGCGCTGCACATGG	UPP1	543.195
GCATCAACGAAACCAAGGGC	ASIC5	542.189
ACAGGTGCTCCAATACCCTG	GPHN	542.189
CCCGTTACTTACAGATGCAG	ATP5O	542.189
AAAGCGTGTGACAAACTCAG	ACACB	542.189
GAATGTTGCACGCATTAGTG	SLC25A30	542.189
GAATGCAGTAAACCCCACAG	DCXR	542.189
GCGGCGGCATGGGCAACCTG	DHRS13	542.189
GCAATCTACTCTCTTAAGCA	TERGENIC1096826	542.189
GCGGGTCCGCCTCAACGTCG	KCNB1	542.189
TCTGCGACCCCGACTGGAGC	PPAP2C	541.183
AGATGACAGACAACAGGAAG	TERGENIC706485	541.183
TTAAGGTATCAATCTGGTGG	CYP20A1	541.183
GGAAACTTACCTGCTCCTGA	GLYAT	541.183
GGCTGACACCTACGAGACGC	GGT1	541.183
GAGTGGAAGACGGTTGTGGG	COX4I1	541.183
GGTTCCCCAGAGATGCTCCA	HSD11B1	541.183
TGTGACAAGCAGAAAGACGG	FUT10	541.183
CCATGCCCCAGGGTTCCCGG	IDH3B	541.183
GCAGGGCTGCCCATGACCTG	STARD9	540.178
TCAAAGTGACACGTAAACCC	TERGENIC487488	540.178
TTGCTGCACCTGGCGCCCCG	GCH1	540.178
ATCACCGAAGGCAACAGCGG	UTY	540.178
TTACTAGTATGTCCACACAG	TERGENIC1338347	540.178
CTGTATTGCACACTCTACTC	MMADHC	540.178
GGGACGTGGTGCTCACGGCG	CBR1	540.178
GTGGCAGTTCACACCAATGA	BHMT	540.178
ACTGATCAGATTGGTAGTGA	ATP5O	540.178
CCTCTGAGGCCCCTGACCCG	COX6A2	539.172
AGAGTTATACTCCCACCTTG	TERGENIC739116	539.172
GACCCTGCCGACATCAACGA	NAALADL1	539.172
AAGACAAACTTACCCAGCTG	TERGENIC1402445	539.172
GATGGATGCTTCTTTAGCCA	OTC	539.172
GTTCAATGCCAAGTATGCGG	ALDH4A1	539.172
GTGAGAAGGTGCTGATGCCA	ADH1A	539.172
GCAGGTGGGCAGCAGAGTGG	CA5A	539.172
GAAGAGGCACATGCTGCCCA	SLC2A8	539.172
AAGCAGCTCATCGGTGACAG	LMF1	538.166
GAGATCCGCTACATCCTGGA	ADI1	538.166
GTGCTGCTCTCGGACCACCG	LDHD	538.166
AGTAGTACTTCTTCTCGTAG	HS6ST1	538.166
TCATCTTCCCAGCCCATCAG	SLC24A5	538.166
CTATGAGAATCAACATGAGG	AKR1B15	538.166
GTATGGTAATAGGCAAGAGC	PIGY	537.16
CAAGTGCTGTTTCAACACTG	TET2	537.16
TAAGATGGCGTCCTCAGCGG	LPCAT3	537.16
GCTTGGAGCCACTGTGGCAG	SLC30A8	536.154
GTTGTCGGTGAAATCGGGGA	BCMO1	536.154
GTCCTGGAAGCAGTGGGCGA	PCK1	536.154
GGTTGGATTTCCCTTTGGAG	SLC25A40	536.154
GTGCTGGGTCATGTTAACAA	PCYOX1L	536.154
GAATCACCATAATCACCTGC	RHCG	536.154
GAGCAGGCTGCCGTGAGCTG	PLA2G2F	536.154
GTCAGGCTTCTGATCACCGC	GM2A	536.154
GATCAGGGTGACATCCTCGG	SLC1A1	535.148
GGAGCAGCCAGTACATCAAG	TMCO3	535.148
AAACACACAAGCTTTCACCA	SLC35B2	535.148
AAATTGATGATGCCCTGCAC	SOD1	535.148
GGAGCCTCGCTCCCACTCAG	APOA5	535.148
GTGGTTGTTGCGGGGAACGC	FITM2	535.148
TAACTTCAGCAGGATTCGGC	NUDT7	535.148
GCAGATTTATCCACAGCTAA	HIBCH	535.148
GTTCGGTTACTGTCTCCTCG	DAD1	535.148
GTTGTGCAGGTCCAAAGGCT	CA14	535.148
GCGGCAGCTCAGCTTGGAGC	ALOX5	534.142
GTGGAGGCCGAGGAAAGGAT	MINA	534.142
CATGAGCATCATCTCAGCAG	RHCG	534.142
GGGATCTTCGCACTATCCCA	AMD1	534.142
GGCATCATTGGAGTTATTGG	ENOX2	534.142
AATCTTGCAGAAGACCGCAG	GPHN	534.142
GCTTACTGTCTCACCCACAA	TERGENIC879080	534.142
GAGCCGCTGCCCATTGTCAG	SGMS1	534.142
GAAGGCATAGCTGCTGGAGA	SLC18A2	534.142
GTCACTACTTCCAGACGCCA	ABHD3	534.142
GGTGTGACTTGATGAGCCGT	SULT1A3	533.136
GGCTATGGCAATGATCGACA	SLC30A7	533.136
TGGCTGCTCCTCCTGACCCG	SPNS1	533.136
CCTGGATGCTTCTTCCCAGG	SLC51B	533.136
GAAAATAGGAGTGGTTGGCT	ACYP2	533.136
GAGCGATATTTAGCTCCCAA	AMY1A	532.13
GAACCCCAGCGAGATCCTGA	SCARB1	532.13
GAAATGGCTGAGCATCAATG	FUCA1	532.13
TCGCCAGGCATTGAGTGCAG	ALDOC	532.13
ATATCCATACCACCCAGACA	TERGENIC551602	532.13
GCACCTGTCTGCCAGCCAGA	COX4I1	532.13
GGCTTACTACAAGGCCAATG	ATP5H	532.13
GCAGCAGCTTCACCGGGCGC	B4GALNT3	532.13
ACTCAGCAGGCCCTAGCTGG	ALKBH2	532.13
GGCTGTGATCAACAATGCTG	HSD17B2	531.124
AAGGGTGGCCTAGCTTGCTG	FUT9	531.124
GGAGATCGTGGTCTATGGGA	ST6GALNAC4	531.124
GTATGCTGAGAACCTGGAGC	DBT	531.124
GCACTGCTTTCAACTCCAGG	ATP6V0A4	531.124
GCTGGCTGGTCCACACGCGC	PFKFB3	531.124
GCTGTGGTGCCAGGATGCTG	SVOP	531.124
GTCTTCGACCTCATGAACGG	DGKD	531.124
GGATAGGTGGGGAGTGGCAG	KDM6B	531.124
AGAGGGGTCATATCTTCTGA	B3GALTL	531.124
TGTTTGTGACATCCAAGCTG	AKR1A1	531.124
AGAAAGCCCTCATGGAACAT	TERGENIC830772	531.124
TAATGGTGACACAGGTGTCT	KCTD9	531.124
GCTCTCAGCTGCGCCTGCCG	NAGLU	530.118
ACCACGTCTCAATCCAGGCA	STARD3NL	530.118
TGACCAACCTGCCTCAGCTG	ACOT2	530.118
GAGCACTCACCCGTCGGTGG	DHRS4	530.118
GTGTTTGCAGTGGATGACTG	PIR	530.118
TGGACACCCAGCAGTTGCGC	HCN2	530.118
TTGAAGAGTTCCACCATCCC	PHOSPHO2	530.118
ATGGCGCAGGTGCTGATCGT	RNLS	529.112
GCAGTGGCTTGTTTGGGAAG	ABCA7	529.112
GTATAGAAGTCGCAGAGCAG	NXNL2	529.112
GCAGGCGGCTCAGCACGGAA	ALKBH7	529.112
GTATCATCGGACCCACACCA	RDH5	529.112
TGGGAAAGCGGATGAAGTGC	PANK1	529.112
CTGGTGCATCTGTTTGCCGG	SLC25A36	529.112
TAGGACTGAGAAGCCCATCA	KCNMB3	529.112
TGAGTGGCAAAATATCACCA	SLC3A2	529.112
AATGATCCAGGGGAACCCTC	SULT1A3	529.112
TTTGCTTTTCAGGAACCGCG	SLC25A36	528.107
ATTGAGACCGAAACAACCAT	KCNJ5	528.107
GTGCCTCACGATCTTCACGA	SLC25A39	528.107
CAGAAGCTTTCCGCTACCTG	GRIA3	528.107
TGCGTGGGCATCGTGGGCAG	ATP6V0B	528.107
GGCCCCTGGCACAAATGCAG	NAT14	528.107
CAGCACTGGCTCCTTGTCCC	NDUFA3	528.107
ACTCCCCTGGCATGAAACAG	MOGAT1	528.107
GCTTCTTCCAGTCCTGACGC	EGLN1	527.101
AAGTGTCTTAGCTGCACAGC	VAMP7	527.101
GTTTATATCAGCACAAGGCC	SLC35E2	527.101
TCTTGGGGTTGCAGCAGCGA	SLC25A38	527.101
TGAGTGGCCTCCATTCCCTG	ALKBH2	527.101
AGGGTGACAAAATAGATCCA	CACNA1S	527.101
AACATACTGACCTGGAGGTG	ATP5H	527.101
CATGCTGCTGGCACTACAGA	ABHD11	527.101
AGAGCGTGAAGTTGGAGATG	LRAT	527.101
GCTGGAAGCCAGCATCGGGG	SLC46A1	526.095
GAGTCATGGGAAAGAAGGCA	SLC2A9	526.095
CAGGTGGGCATGATCACCGT	B3GNTL1	526.095
GCTGTGTACAGCAATGGCTG	NCEH1	526.095
GATTCGCTTTGACATCCTGG	P2RX1	526.095
CTTACCTGGAAGGACCACCT	THEM4	526.095
GATCCGGATCTTCATGGAGA	ADI1	526.095
AGAATGATTGACCAGCTCCA	FABP12	526.095
GAGTCGGTGGCTGTAAAGGA	CA11	526.095
TGGCAGCTGGACCTCAGCCC	LEP	525.089
GAACATCCTTCTTCTGATGG	ARSE	525.089
GGTTCTATGACGCACAAACA	UQCRFS1	525.089
AAAGTGACCTTATCATGTCC	NAPEPLD	525.089
GTGGTGGCCAGTGCAGGCCA	GGT5	525.089
GGCCGTGCATGCAGAAGTGG	KDM8	525.089
AAAGAGTCCAAATGGATTGG	CA10	525.089
GCACAACCCTCATTGCCCAC	GPIHBP1	525.089
ACAGAGCAATGTGATTGCTG	PIGL	524.083
TGGACCCAAATGCAGAACAG	TERGENIC103755	524.083
GACAGTGTGGCTCAGGGCAG	G6PC2	524.083
ACTTCGTCCCAGTGCTCTGA	HAS2	524.083
ACGCTGGTAGGACCCCACAG	CATSPER1	524.083
GGTCTGGCCTGCGCGTGGTG	SPR	524.083
GATTTGCTACCTTAAGGACA	TERGENIC1088872	524.083
AATGACCACCACAGCTGCCA	SLC51B	524.083
AATGACCCCATGCCCAACCG	GALNT7	524.083
GCCTGGGGTAGTGAGGGCGC	DPEP3	524.083
GTATGCCTTCAAGCTGGCGC	IDH3G	524.083
AACTTTTGGCCACAACACCA	SLC12A1	524.083
CGGAAGACACAAGGCACCTG	NAT1	524.083
AAACATCATCACCCAGACAG	GRIN2A	524.083
AAGCGGTTCTGGTATATCGA	LPGAT1	524.083
GCTAGACCCCTACATTGCCG	SLC18A3	524.083
GAAAATGTACGTGTAGCAGC	TERGENIC1354866	523.077
TAGCAGTTGAATTCCAGCAG	TERGENIC254893	523.077
GTACAAAAGAAGAAATGGGC	NDUFC1	523.077
ACAAAGCAATCCAGTTTCCA	GLCE	523.077
GAACTCACCAAGCATCCCAG	ST6GAL1	523.077
AGAATGATGCCATCTAGTGG	BCAT1	523.077
GTAGACACTCCCATACACCG	SLC18A1	523.077
ACTGTCTGGGACATCAGCAA	B4GALNT2	522.071
TCACCATCGTGGTTGTGCAG	ATP1A4	522.071
GGCAGGATGGTGGTGAGCTG	EGLN2	522.071
CGTTGGCGTAGTCATTAAGG	ASMT	522.071
ACGAGACAGCAAAACATCGC	KCTD5	522.071
GTTGTGTACAGTTGTGTGGA	IMPA1	521.065
GCAGGATAAACAGCAGCTAG	GSS	521.065
GTCACGGGGCGCGCATGCCA	SDHA	521.065
GGTTTCAAGGCCGTACATCG	SLC36A3	520.059
GCATATGACTGCTGAAGCCC	SLC39A2	520.059
CCTGCGGCCCGGCACTCAAG	CLIC2	520.059
TAGTGTCCCTTAGGTGGAGC	CKMT1B	520.059
GCTCCAGCTGTACTTTCAGG	DGUOK	520.059
ACTACATGTGAAACAGGTCC	G6PC2	520.059
GCCCGTGTCAGATGTGGAGA	GABRA6	520.059
GAGCCTGGACAGCATCTCCG	GABRR2	520.059
GTTTGCCCTAGGGTTCACGA	SLC15A2	520.059
AGAGTAAGGAGTTGAAGGTG	ALKBH3	520.059
GACAAGCACCTGAGTAGGGC	SHMT1	519.053
GGCAAGGATGAATGAAATGA	STARD3NL	519.053
ATTCCTTACAGGGACTTCCA	DBI	519.053
ACACCTCCTCAGAACTGCAG	CNGA2	519.053
GGTGGATGGAGAAGGAGCTG	KDM5C	519.053
GCAAACGCTCAATGACACTG	HIF1AN	519.053
AAAACTGTGCATAGACACTC	TERGENIC548458	519.053
GTAATGCACTCTGGCTGCAG	SLC17A8	519.053
GACAAAGCTGAAGTTAGCAT	CSGALNACT2	519.053
AGTGCTTCGATTATCTTTGG	EXTL2	519.053
GAAGATGAGCTCCTTCGCCA	ECHDC2	519.053
TATGCTGACCAGGTGCACGT	GDPD4	518.047
GGTTGGGGAGAGCGTCACGC	PXDN	518.047
CTGCACAGAACTCAACGCTG	COX4I2	518.047
CGAGTCGGACCACCACGCCC	CACNA1A	518.047
GGAATGGCGAAGGTTGGCAG	KDM2A	518.047
GGAGATCGTCCACAAGAGCG	CNDP1	518.047
GAACTGTACCTGGCACGGAG	FPGS	518.047
TAAGCAGCTCTACAACGTGG	C3	518.047
GGCTTGGAATTCGGTGCGGA	DHRS4	518.047
GCTGTTGAATTTGCACACCA	ALDH1A1	517.041
AAGATGTCCTACCTTTCAGA	CP	517.041
TAGACCTACCTTAATCATGG	LDHA	517.041
ATGTCTCCTCACTTGACGAG	CNGA3	517.041
GAAGCCAGCATAGACGCTGG	SLC6A9	516.036
GAAGAAGCTGATGAAGCTGA	COLGALT2	516.036
GGGCGTGATCAGCGTTCCCA	GLYCTK	516.036
ATGGGACTCACAATGACACA	ABHD13	516.036
CCCCAACCGCAGGCACGCAG	PPA2	516.036
GCTGGTAACCTGGCGTCCGG	SLC25A4	516.036
ACTGGCTCGCTCCTGTCCTA	GLT6D1	516.036
GTAGAGGTCAGCATGAGCCA	ERO1LB	516.036
GACATTGTGGCAGGCAGAGA	PPARD	515.03
GTACGCAGAGAGCTACGAGA	PGM5	515.03
CCTACAGTCTCAGATTGGTG	SLC25A52	515.03
GTTTTGAGCTCATGCAGCAA	TERGENIC271112	515.03
TCTGTGTCCACAAACTCCTG	SLC35F4	515.03
GCCCATCACCTCGACCACGG	SDHA	515.03
TAAAAGCATGGCTGCAGAGG	KDM4C	515.03
GGAAGGCGTGGAGAAGGCGG	VAT1L	515.03
GCATCATCCAGTTTAACCCA	GNPDA1	515.03
TGTGCAATGAACATCAATGG	SDHB	515.03
CAAGTTATCAAATCCAAGGG	ALDOA	514.024
ATAGTGCAGGACTGACAAAG	ATP13A3	514.024
TAAGAGTGTCGGTGCCGCGG	VKORC1L1	514.024
GTTTCCGCACCAACACCTGC	RDH11	514.024
GGACGTGCAGTACCAAGTGT	ALDH4A1	514.024
AGCGCATGACCACTACACTG	SGMS1	514.024
GCAGCAGAGGAATATCACAT	NOXRED1	514.024
CAAGTGTCACAATGGACCAT	TERGENIC216151	514.024
GCAATTTCGCCTCTATGGCA	ENTPD1	514.024
TGGAGCGTACAGCACAGCAC	PDXDC1	513.018
ACGGAGTCCCAGCAATCCCC	DUOX1	513.018
GGAGTACAGAGGCTACGACT	GFPT2	513.018
TGAGTCAATAGCCAATCACA	MGAT4C	513.018
ACCGTGGCCAGGCAGTGCAG	SLC25A47	513.018
GAACTGAGGCCCACGTACTG	ECHDC2	513.018
TGAATGGGTAGACACTGACA	SLC25A44	513.018
GGGCATTGAGGATACATGGA	LDHB	513.018
TACAAAGTTCAAGGTACCTG	TERGENIC489959	513.018
GTTGCCGTGCTCCTTCGCGC	HCN1	513.018
AGTGAAGGAACAGGCAGTGA	CROT	513.018
GCTGCTTCCTTTTCATCCAG	AGPAT3	513.018
CAAGTTCTTCACCCACCCCA	TPCN1	513.018
GGTATTTCTGGAGATAGTGC	AADAC	512.012
TCAGGATGGTCTCAATCCAG	ST3GAL4	512.012
CCTGGTGGCCTCCATGCTGG	FITM2	512.012
GAACTACTCCCACACCATGG	ST3GAL1	512.012
TACAAATGAGAAGCTGGCTA	NDUFA5	512.012
CTTACACACTAACCTTCCCA	COX7C	512.012
GTGGCGGGCGAGAGATGTCC	SULT1A2	512.012
TATGTGGACCCATGCTCCCC	OAT	512.012
AATGAGCCAGAGGGACACGC	SLC25A36	512.012
AAGTGAACAACAGCCACTGA	SLC24A5	511.006
GCTCAGCAACACGGAAGCTG	SLC7A9	511.006
GGAGATTCCAGAGATACCAT	C1GALT1	511.006
GATCGAGGCCCGCATTGACG	ALKBH5	511.006
GTTTGTGGTTAGTGTCACAA	GYG1	511.006
GACGAGCACGAAGGTGCTGG	KCNV2	511.006
AACATGGACTCAGGAGATAG	SULT1C4	511.006
GATCGACTTTGTGCTCTCTG	SLC6A6	511.006
GATGTGGTGGTAATTGGCAG	RETSAT	511.006
GGATGTTATAGATGATGGCA	SLC35B1	511.006
TTTAAGTGGACTGCCCCTGA	TXNDC12	511.006
CCAGCAAGCAGGTCTTGCGC	B3GNT9	511.006
TGGTGGTGGACATGATGCGG	SLC17A7	511.006
GGGGCGGCCGTACCTTGCGT	CYP26C1	511.006
GAATTACGCTCGCAGAGCTG	ATP2B1	511.006
CCAGAAAGCATACATTAGGA	ABCB10	511.006
GGAGCCGCTGACCCTGGAGC	NAT9	511.006
TAAGATCATCAGGCTTGGCT	SULT1C3	510
AAGGTTCTGGTCTTGCACTA	PRDX3	510
GAAGGGTTCTAACCGCATCT	APOC1	510
AAGTCTTCCTGTTTAAGCCC	KCNB2	510
ATAGTGGCTGATATTGGATG	ALKBH8	510
AGCACAACTGGACTTTCTGT	KCTD6	510
GATGAGACCAATGCACGCGA	FMO2	510
TGTAAAGAGCATCTTGGAAC	GLRX2	510
AGATGGAGAAAAGGCTGTCC	MAT2B	508.994
ACAGGTTCTGTGTGGAACCT	MCEE	508.994
GCTGCTCCAGCCCATCCGGA	P4HA3	508.994
ATCAAGGCTGAAGCATAGCC	ST3GAL3	508.994
GAAGCAGGAATACTTTGTGG	PYGL	508.994
AGAGCTATTGTAACAAGCAG	TERGENIC376086	508.994
GCCTCCTGGCAGGTCGACGG	SLC4A11	508.994
GGTTCATACCAAGTAAGCTT	SATL1	508.994
AGAGCTGGCACTGAATCAAG	KCNJ15	508.994
GAGAACCAGCGTCAGCCAGG	AGPAT9	507.988
GGAATGCCAGTGGAGAGCCA	KDM3B	507.988
GAAGCGCGTTCTCTATGGCA	UPB1	507.988
CTGGTTTTACTTACATGCTC	ISCA1	507.988
AGGGCCTACCCATGATCTGA	SLC25A38	507.988
GCTCAGGATGGACGAGTAGG	GCH1	507.988
GCATCATCCAGGCGACCTGG	AGMO	507.988
ACCGTTGACATTAACATCGC	ALG11	507.988
GTGTGTCTCAGCTAATCCAA	ATP5G3	507.988
GATGACCCCAAAGAGGCCAA	ATP6V0B	507.988
TCAACCACTTCCAGATCGAG	AKR1B15	507.988
GATTCCACCTGGGCATGAGC	APOM	507.988
GAGGAAAGTCACTTTACTGA	SLC7A11	507.988
GAAGGTCTGGTCCATTCTGT	LIAS	507.988
GAGAAGCAGCTCCCACACCC	SLC22A25	506.982
GTCGCGCTGGAAGCTGCGGC	KCNK17	506.982
GCTATATACGAACAGTCTAG	TERGENIC781729	506.982
TGACCTGATGGAGTACGCAA	ASS1	506.982
GCTGTGCAGACCCTCTGCTG	CA8	506.982
ATGGTCCCAGACCCTCATGA	KDM8	506.982
TGATTTCCGAAACATGACGA	GRIK3	506.982
GAATGTGTCAGAATATCCAG	CHRNA7	506.982
GTAGGTGAAGAAGGCACTGG	ACOT7	506.982
GTAGAAAGTCTCGGTGGTGA	ABHD1	506.982
GTATTATGTCTGCACTCCGA	KCNJ3	506.982
GTGGTAGGCACCCATCGTGC	ST6GAL1	506.982
AAGGATGTCTCTGATAGAAG	PYGL	506.982
ATTGTTACCTGGTCATTGAG	IDNK	506.982
AGGCCTCCCACCACACTGGG	AQP4	506.982
GAAGGTGACCCGGTACTCCA	THTPA	506.982
GACACTGTCTGAGCAGGTGC	APOE	506.982
GTGTTCCAGATGGACTGCCA	GPX3	505.976
GAACTCCACGATCCCTGAGG	CRP	505.976
TCTGCCGGCACCCACAGCAA	P2RX4	505.976
GATGTCCTCAAAGTGGCTGC	PNMT	505.976
AACAATATGTCCAGAAACCG	PLOD2	505.976
TATTCAAGTTCATGTCACGC	PDK1	505.976
GGCAGCTTCTTACCACAGCG	GLRX3	505.976
GTGGAGCCTCGGCAAGGGGC	EPHX4	505.976
GCAGTCACCAATGTTCTATG	TERGENIC797573	505.976
CGAGAACGGCCTCAGTGCCA	NAT9	505.976
GTTCAGATTGGACTGTGCCA	RDH11	505.976
GGGCACCATGACCTCCCTGG	ABCG1	505.976
TGTAGCCACCAATTCATGGG	TERGENIC1166946	504.97
TTATTCCCACACAGACATCA	UQCRFS1	504.97
GTGGTTGGCAGGAACAGCAC	B4GALT4	504.97
AGGACGACGCCGGTCACCCG	SOD3	504.97
CTGGGCGGCAGCGACTGCAG	AKR7A3	504.97
GTGTAGCATTCACACCACCC	APOF	504.97
GCAGCTGCACAACTTCCCCA	GABRG3	504.97
TATGGGAAGACGAGGCGCAG	CNGB3	503.964
TGGCAAGGACCTGATGGAGA	APOA2	503.964
AATGTCGCCAAAGCCCATGG	ATP5B	503.964
CGTGTCCAACCCCTACCACG	LSR	503.964
GCTGCCCTGCCAGTACCCCA	QPRT	503.964
CAGCATGGGTGATAAAGGCA	UGT1A6	503.964
TGAGTCTGATAATGAGGTGA	OSBPL8	503.964
GAGCAGGGCACTCAGAGCCA	KCNA5	502.959
GGTTATCCCCAGAGCTACCC	GLRA3	502.959
ACGGACTTGATCCCTTTCAG	SFXN4	502.959
ACTGTCAGCACCATCAGCCT	ALKBH6	502.959
GATCAACGCTGACCAACTGG	ATP4A	502.959
GGAACATCCCAGAAGCACCA	PIGV	502.959
GCTCCTCCTGCCTCATGCTG	UST	502.959
GCAGTAGCAAGTCGTCGTCG	NAGPA	502.959
GGCTGTGGAGAACCACGTGA	RPIA	502.959
TCACAGGACAAATGATGCGA	NDUFA12	502.959
TCTCCATGGAGGTATTGCAG	HGD	501.953
TTAGAGACGGTCTGGAAAAG	ACER3	501.953
AAACTTCAGGATCTTCACGA	SLC41A3	501.953
CATATGCCAAATCTTCCTGA	TXNRD3	501.953
GGTGAAGAAGAGGTAGGCGA	LDLR	501.953
GTTGGAGAAGAGGTATGGCC	GCAT	501.953
ACTGTCTGGGTATTTGGAGG	SLC9A9	501.953
GCAGCTGCACTGGATCCTGG	B3GAT2	501.953
GCTGCGGGAGCAGGGCATGG	KEAP1	501.953
GAAAACATCACACAAAGCAC	CATSPERB	501.953
AAAATCTCCTGCCAGTCAGG	ABCE1	501.953
ACAACTCACCAAGTCTCCAG	PLCB1	501.953
GAGGAAGCCATTGCTGATGG	UROC1	500.947
TGCAGTCTCCACAGTGCCAG	DDAH1	500.947
GAACTGCATGAGCATCACGA	NPC1L1	500.947
AGGAACTACAGTGTCCCCAT	MTHFSD	500.947
GTGCCAGCCAAAGCTGCCCC	NAT6	500.947
GCACCGAGTACGTGTACACG	B3GAT1	500.947
GCTGGAGAGCATCTGTCCGC	IFI30	500.947
AGTGCGTGCAGCCTTTGCCC	CAD	500.947
GAATATGAGCTCCTTGGCCA	AUH	500.947
TTCTAGGTAATTGATCTGGG	AMY1A	499.941
GAAATGGCTGCAAGTGGCCG	PYROXD2	499.941
CCAAAGCAGTTTAGTAGCAA	ST6GALNAC3	499.941
GTATTGGAAGGAACTGGCCC	MAN1A1	499.941
GTATCACTGGCCTCTACCGA	SLC25A44	499.941
TTAGGGGAGCTCTTTGACCA	CHPT1	499.941
GGTGATGTTACTGCTAAGGA	PLA1A	499.941
GTTTTGTGTATTTACCGAGG	TFAM	499.941
GTCAGCTGTTCAAGCTGCAC	ABCB5	499.941
GGATCTTCGAAGATATCCAT	GABRB1	499.941
GTCTGGTCTTCTGTGAGGCA	HOGA1	499.941
GTTTGCTGGCTGCTTGATGA	BDH1	499.941
GTTTCTGACCCAATAAGTGC	JMJD1C	499.941
GCACAATCTCCCTAACCCCG	SLC25A1	499.941
GATTTCCTCAGCGGTCACAG	ABCB10	499.941
CTGCAACCTGGGATTTACTG	TERGENIC1407891	499.941
GATTTCCTTCAACAATCGAG	GALNT8	499.941
AGACACTCAGGCCCAACACG	SLC7A2	499.941
CGCATTTTGGTACTACACCA	ATP5L2	499.941
TAGTTGCTCAGTTATGACCC	ASAH1	499.941
GCACCCGTCTAAGTTCATGA	GCNT4	498.935
AGTGTGGTCACTGATTGAGA	GART	498.935
GCTGGGTCCATGACTCCGGA	SLC35B2	498.935
GGGCTCATTGAAGGTTATGG	WBSCR17	498.935
GCTGAGCAGGTAGGACGCGC	PYROXD2	498.935
GCACCCTGCTCTACACCATG	GABRA5	498.935
CCAAAGATTGTCTCTGGCAA	LDHA	498.935
GAACTTGTCTTCCCGTCGTG	PTEN	498.935
GTGGCCATCATCATCATCAG	SLC7A9	498.935
GGAATCAGGGAAGAGTGAAA	NDUFV3	498.935
ATAGTCCTCATCACAGGTGC	SDR16C5	497.929
GAAGCTGTCGAGCCCAGAGG	ABCG8	497.929
CCAGGTTCGAGACCACCAGA	GRID2	497.929
CACTGTCTTAGGTCCACCCG	AQP7	497.929
GTTTCTTGATCAGCAGGATG	SCN4B	497.929
GTCTTAGCCAAAGGATACAG	HAL	497.929
GTACTGCATGGTGTTCTTGG	PPAP2C	497.929
CACCCTCCTCATCCATGGGG	ABCG8	497.929
GTCTCCCGCTTGCTCCTGGG	TERGENIC612193	496.923
AGGGTGATTGTGGTTGGCGC	IL4I1	496.923
GGTGTGTGTGGAATTTGATG	KDM3A	496.923
GATGCCTCTTACCAACAAGC	SLC36A3	496.923
CGTGCTTCTCGACTCCCTGG	NAGS	496.923
GACTCACTGTCATTGAGTGC	CLIC1	496.923
GTGTGCGCCAGAGTCAGCGA	CYP17A1	496.923
AGTGCCATGGCAGACGGCGA	ACOT11	496.923
GTACTTGTTTGTGGAGGGGA	DGKE	496.923
TTACCAACCGGATGACACGG	KCNA2	496.923
AGAGGAAGAGGAGGAATTAG	UQCRH	495.917
GCGATGCTTCAGTACCTCTG	ATP5O	495.917
GATGCTGCCCCTGCCCGTGT	GLRA4	495.917
GTGAGCACAGCAACCAGCAT	SPTLC2	495.917
ACCCTCCTATGAGAGTCCGA	PGAM4	495.917
GATCGAACTACTGCTGCCCA	ASNS	495.917
TAACTATCACCACCAGAACG	SLC38A1	495.917
GCCCTGCCTCACCTCTGCGC	ATP2C2	495.917
GTGGTTGTCTGTGATGGGAG	TRPM3	495.917
TCTCCCACCATCCTTTCACG	SULT1C2	495.917
CATGAGAGTCACATTGGACG	ITPR1	495.917
GAACTGGAGCGCCTGAGCGA	UQCRC1	495.917
GGACACTGTAAACTGTCCGA	GALNT12	494.911
ACAGTCAGAACCAAATTCCA	SLC4A10	494.911
GTGTGCCATTATCTACACAA	GLCE	494.911
GAGTGTGGTCGAGGGAGCGT	DPEP2	494.911
CGGGCCCTGGTTCGTGCCGA	ATP6V0E2	494.911
GATAATCCAGTACCAAGAGA	SLC44A2	494.911
GCTGTGGAATGGCCTAGTGA	GALNT7	494.911
GAGCACGCCAATAACCACGT	ABCG4	494.911
ATGACCAACAAGTTCACTGT	FABP6	494.911
TGGTATGTGAAGCAGTGTGG	MAOB	494.911
GGAAGGCTGCTACATCCACG	CHRNA10	493.905
GCAGGCAGCACCTCTCCAGG	KCNG4	493.905
TCATCGTCTACAGACTGCCG	CYBRD1	493.905
GGTCATGTTCTTCATGGCAA	SLC39A10	493.905
GGCTTTGCTTGATTTCATCG	KCTD16	493.905
TCAGAGCAGCTTGCTTGGTG	SLC38A2	493.905
CAGGGCTGATGATGGCACCG	GGT6	493.905
GTTTGTGCTGTCAGTGGCTG	SLC6A13	492.899
ACCATGTCGAGGCTCAGCTG	CA13	492.899
TGTGTGTTTGAACAGAACCA	AOC3	492.899
GTGGGGCAGCGCATGCGGCA	SLC6A20	492.899
ACAGCACGGACCCTGAAAAT	MGST3	492.899
GCATTCTACAGCTGAGTCAG	PTGR2	492.899
ATGGCCACTCCCTGCACCAG	OAS2	492.899
GACAAACTTGTAATCAGGTC	TERGENIC753474	492.899
ACAGGTGAGGATGAAGAGCA	PTDSS2	492.899
GAATTAATACGATCGCCATG	PANK2	492.899
GTACTGGCCATGGACCGCGA	SLC27A5	492.899
GGAAAGGGCAAGGATGGTGG	FABP7	492.899
TAAGCTGCGCCCCGATCTGC	UPRT	492.899
GCAGTCCGCAAGCCCGCTGG	CYP27B1	492.899
TGGAGGACGACACCTACCGA	ST3GAL1	491.893
ATGGATAGGGTGCTGTGCCA	NQO2	491.893
GAACAGTTGTACCTGACACC	APOO	491.893
CTCCAGGCATTGGGATCCCG	ATP6V1G1	491.893
GTGGTGGCCTCGCATCAGGA	ABHD14A	491.893
TGTGTATTCACAGAAGGTGC	ADH6	491.893
CCTGTGGGCCTGCATCCTGG	HTR3B	491.893
TATCACAGTGCTCAACACTG	TERGENIC833377	491.893
GCTGCTGCTCTAGCAGAAAG	AHCYL2	491.893
AGAGTTTCTGCAGCATGGCT	DDAH1	491.893
GTAGTGGGTCAACAACCTGG	UGGT1	491.893
GTGTGTCCGGAGGTTTGCAG	CHSY1	491.893
GACGTTGGCCACGGCCACGA	CYP1B1	491.893
TTATCGAGGCTCCCATGGCA	GATM	491.893
GGGGTCCTTGTCATAACCAT	NDUFB11	491.893
GCACCTCCGTCTCCCAGCAA	LOXL1	491.893
GAGGTTATTAGCTGCAGTGA	MTHFD1	490.888
TGTGTGCTGTATATGAGCAC	UGDH	490.888
CACACGCGGAAACGTCATCG	CEL	490.888
GAGGGACACAATTACAACGG	SLC6A6	490.888
TAATGAGCACCACTACGGCC	SLC10A2	490.888
TGAGCAGCGGGGCAGAGCTA	FUT6	490.888
GACATCCTCCAAACACCAGA	ABHD1	490.888
GTGAACCCTTGAGACTGTGG	EXT2	490.888
GCTGAGCTGCTGCTGCCCTG	NR1H2	489.882
AGACACTGCGATTCAAACAG	AIFM1	489.882
TATCCATCCCACAGACAGTG	G6PC2	489.882
GATGGCCCTGGCAATGCTGA	GPHN	489.882
GAGAGAGTTCCGATTTGTCC	STEAP4	489.882
TTTGGACCCATGTACTGCGA	NAPEPLD	489.882
GAGTGATGATGTTCATGAGG	SLC35B4	489.882
TCTTTATTGCTTAGGATCGC	PGAM1	489.882
TGAGCTGCTGTGGATGGCCT	B3GALNT1	489.882
ATAGACCATTCTCACAGTGA	SLC39A10	489.882
AGCGCCCGAATCTGGCTTGG	FTH1	488.876
GCAGTCCGACCACCACCGCA	CCDC102B	488.876
ATCAATGAACACAACAGGGA	GRXCR1	488.876
GTAGAGTGGAAAAGGAGCAT	PLIN2	488.876
GGTGAGCGTGCGCTGCGCGA	IDUA	488.876
GAACAGACCACTGGCCTTGT	NDUFA5	488.876
AAACTCACAGATGTAGAGGA	TERGENIC1144056	488.876
GTTCTACAAGGATGTGCTGG	NAA50	488.876
AGACTCACGACATAGACCAG	HTR3B	488.876
GCAGCTGGACCTCATTGAGA	FN3K	488.876
GGTACTCTTGGAACAGCACG	AOC3	487.87
CAAGAATGAGAAGCCCACGA	STARD13	487.87
GCTGTGTACTGACGTAGCAC	UGT8	487.87
TACCTTCCAGGTCCACCCCG	FDX1L	487.87
GATGCCCTTGTGGAACGTGC	COQ7	487.87
ACTATATCAACAACACTGGG	SLC17A5	487.87
ATCCCAGGGCAAGTCCACCA	EXTL2	487.87
AAGTTCGAAAGAGTGAGTGA	TERGENIC862930	487.87
GCCACGCCTACCTGCCAGTG	ARSI	487.87
GCAGCATGTCCTGAACGTCA	CA6	487.87
ACAGCCTCTGCACCTCCCGC	OGFOD3	487.87
AAGGTGTTCTGGGCAGTCAT	LYPLAL1	487.87
GAGTCCATTCCGGAAAAGAA	SLC25A51	487.87
GCGTTCTCCACAGGACTTCG	KCNB2	487.87
ACATAAGCCCTAAACTGGGC	SLC6A15	487.87
GGGAGGAAAGGCGGACTCTC	ASPH	487.87
GCGTCTGTGCAGTTTGCTGG	SLC37A3	487.87
TGTTGAGCCAGACTTGACCA	CNDP2	486.864
GCACGTACCCCACCTGGACA	ATP4B	486.864
GAAGTGCAGGATGGCTGTAG	MGST1	486.864
GGACCTGGGCCCCTTCGCTG	LOXL3	486.864
ATACAAAGCACAGACTGCAG	JHDM1D	486.864
GGTACCCTCCATGTTCAGGA	AMT	486.864
GTAGTGGCACACACCCAAGA	FADS6	486.864
CATGGATGTCACCTGTGAGG	MTHFD1	486.864
AGGAAGAACCATTCTGACAA	LIPA	485.858
AAGGGCTGTTGCAATTACAT	UGT2B11	485.858
ATAAGTAGTAGAAAGTGCCC	GALNT16	485.858
GTGTGTCTCTGTGACCATGG	MAGT1	485.858
GAACGACATCAATGCTGCTG	TRPM8	485.858
TACTAGGTAATTGATCTGGG	AMY2A	485.858
TGCCAGCCATCCTGAAGGGC	NQO2	485.858
GCACTGTGTCGTCATGGCAG	KCNJ2	485.858
TTACAGTTGGTCTCTTCCCA	SDHC	485.858
GCAGTCTTTGTAATCCGGGC	PFKFB3	485.858
CTAGGGTCTCACACTGGACC	ATP6V0D2	485.858
TCTGTGCTTGGTGCCTCAGG	GSTZ1	484.852
AAAGCTTTCAAAGGACCCAT	GABRG1	484.852
GCCGCTCTGCACAGCACCGC	PLIN3	484.852
TGACCGGCCAATCTACATCA	MANBA	484.852
GGACTGCTTCACGGTCAACG	KCNV1	484.852
ACAAACGAGAGCATATGCCA	AADACL3	484.852
GATGAGGGTCACACCCGCCT	TALDO1	484.852
GCATCTTGTGAAAGAGACGC	CYP8B1	484.852
CAGGTGGGAGAAGTTGACGT	SLC6A17	484.852
GCACGGTCCCATTGAGGCAG	TNFRSF1A	484.852
GGAGACGGGGAGCTGTCAGA	TKT	484.852
GGACACTCTGGCAGTAGAGA	TERGENIC1221947	484.852
GGAATCATTGCCAGCAGTGT	CTPS1	484.852
GAGCTGTAGGCCTCCAGCAA	GPAM	484.852
TGACGTGCACGGTGATGCGC	KCNK1	484.852
GATGTCAGCCAAGTCCAGGA	EPN3	483.846
AACTGAACAGGTCACCAACA	ATP6V0E1	483.846
GATGGCTCCAGGCACGACGA	SLC37A1	483.846
AAAGCGTGGTACTGGAGGAG	CKMT1A	483.846
ATATACGTGCATCTCACTGA	GMPPA	483.846
GTAGTCTCGCGTGTCGGGGA	GALNT8	483.846
ACAGTAATCAGCATACTCAG	SCN7A	483.846
GCTACGTGGTCTCCATGGGG	NDUFS7	483.846
CAACACCCTCACGTACGGAG	GALNT9	483.846
GTACGCCAGAAATTCAGCTG	ATP6V1B2	483.846
GCATCCTCTATGAGTCTCAG	BCKDHA	483.846
CAGGTGGTGCAGGCCGCCTG	CHST3	483.846
AAAGTGACGCTTCTTGTAGA	KCTD20	483.846
TATGGTGTACACAACGGCGC	PLCXD1	483.846
TGCCAGCATACTGCTTGAAG	GPX3	483.846
CTATGTCATCCTGTACCTCA	KCNE2	482.84
TAGAGCATAAAACACAGGAG	TERGENIC1021074	482.84
GACAATACCAACACCAGCAC	SLCO5A1	482.84
GAGTTCAGGAGTAGAGGGAG	JHDM1D	482.84
GTCAATGACGAGAATTGGCT	CRLS1	482.84
GAAGAACTTACTCTTTCTCC	MGAT4A	482.84
GGAGCGGAGGAGCGTGCTGC	CHST12	482.84
GCTCTCGGGGAGCACGATGG	SDSL	482.84
GATGTTTGGAGAAGACACAG	SMPD2	482.84
TCCTGCGCTCATACATGCAG	KCNMB2	481.834
GGCCCGCCTGCTGTCACCAG	COMT	481.834
TTCCTCATCACCGAAAGCGG	KDM6A	481.834
ACGTTGCTGGCATACAGCGC	LPCAT1	481.834
CATACAGGAAGAATGTCCAC	PPAPDC1B	481.834
CAACGGTCCAGCTGATACAG	ABCB4	481.834
GCAGTAGCAGCAGCGGCCGG	LEPREL2	481.834
GGCGAAGCGCCACTGCACGC	KCNK3	480.828
TGAGCCACACACTGAGCCCG	ASPH	480.828
AAGGTTGTCACTCAGAGCAA	FMO2	480.828
ACGCCCAGGCCGATCAGCAG	SLC18A3	480.828
AGAACAACTGTCAGAATGCA	GABRG1	480.828
GGGCAACGGACCGACAGAGG	ATP6V0A1	480.828
CTGGTACCCCTCCTTCCCCG	CSGALNACT1	480.828
GGAGGGTGTGACCTTGACCC	LEPREL2	480.828
GCATCCATCCCAATTATCAA	OTC	479.822
GCGCTCACCTGGTTGCAGAC	AKR1C2	479.822
ACTGCACCTAGCTAGAGATG	TERGENIC452481	479.822
CCCTCCCGCAATGCCGCAGG	SLC25A16	479.822
CAGGATTCTCAAGTTCCTGG	KCNQ4	479.822
TAATGTTGTGTGCAATGCGT	MDH1B	479.822
GCGCGAGCCACCGATTGTAC	PTS	479.822
CGTGGGGCCTTCGTACGGGG	SLC25A46	479.822
GGTGTCCTTACTCTCAGCCC	PDHA1	479.822
CCTGCTTGTACACCAAATCC	NDUFV2	479.822
GACACTTCTGGAATTAGTGG	TDO2	479.822
TCCTGACGGCCGCTGCTCAG	BDH2	479.822
CTCACTGCCAAACCAGATGA	MMADHC	479.822
GAAGCTGTAGGCAGAGGCGC	CACNA2D2	479.822
AAATCTTGCCTGGTTTGCAG	TERGENIC471511	479.822
GCAGCTGTTTGAGGGCATGA	BCAT2	479.822
GAGGATCTTCCCGTTGGAGA	KCNA10	478.817
GCAGCGTGCGCAGGGTCGAG	KCNC1	478.817
GGACTTTTGATACTCACTGT	MTHFS	478.817
GAACACACCTCACTGCATGG	SLC6A6	478.817
GGAGCGTGGATATTCACTGG	TRPM3	478.817
GGTCTTCACCACGTCCACCG	UCP3	478.817
AGAGGAAGACCACAAAAGCA	SLC15A4	478.817
GAGAAACATCTCATGTATGG	ACOT9	478.817
GTGCAAGATTTGCATGACCA	SI	478.817
GGAAGGAGCGGTTTCCACAA	ACOT12	478.817
AGACCCAAAGGAGTTTGCAG	IDO1	478.817
GATGAAGCTCAGGTTCCCCA	MFSD8	478.817
GAATCATCAGAGGAATGCTC	ABCA10	477.811
ATGTTGGAAATGACTCTCCC	SULT1B1	477.811
GCAGCGATGGCTCCTATCAG	ALDH3A2	477.811
CATACTGCTCACCTCTGTGA	CNGA1	477.811
GTGGCTGGTCATCCAAATCC	SULT1E1	477.811
GCAGGTCTTTGAGGATGGGC	GRXCR2	477.811
TCAATAGCCCAGCCGGACCG	MAN2A1	477.811
AATACTCCGCCTCCACGTAG	PPAPDC1B	477.811
TTTGCCACCAACCAGTCCAG	MOGS	477.811
AAGGGCTTGTGAGAAACTGA	HGD	477.811
AAGGGATGCCAGACAAACAA	SLC3A1	477.811
GTGATCCCTCAATTTCACGA	CTBS	477.811
GAACAGGTCTGGGAGTCCAG	GABRR2	477.811
TGATGCTGTCAGAAGAGCAG	GYS2	477.811
GCAACTCGCGGTACATGCAG	B3GNT6	477.811
GGAATGACTACAAGCTGAAA	CHRNA3	477.811
CTTGGGGACAGATTGTACGG	EPN2	477.811
GAGAAAGCACACTATCCCCA	SLC37A1	477.811
GGCACGGAAGTCGGTGCGGA	DHRS4L2	477.811
GGAGCTCATTAGGACCATGG	ASL	476.805
AGAAATGAATAATGCCCCGG	ATP5G1	476.805
GGCATCGCCCTCCTTTGTCA	TERGENIC1368145	476.805
GGAATCACTGTCACAAGTGG	TRPM6	476.805
CAGGTACCCAGACCAATCAG	AKR1A1	476.805
AGAAGAACACGCGTGAGCAG	ABCC4	476.805
ATCCTTCAGACTCTCACAGG	PGAM1	476.805
GAAGGTGCAGAAGTCATCGC	GFOD1	476.805
GCAACTCGGATCATGAGGCA	KCNJ10	476.805
GAAGCAGCAGCACAATGGGC	ABHD1	476.805
GCAGAATGACCACGCAGCGC	CBS	476.805
GCAGTGTGGCGGGAGTGTGG	GALNT18	476.805
CCAATACTCGACTGTATAAG	UGT2B17	476.805
GCTTTGCCTCCTAATCCGAG	KCNJ1	476.805
ATACTCTGTTCACCTCACAG	GALNTL5	476.805
GCGCATGCGCATATTCAGGG	BTD	476.805
GACAGTCACAAACAGGCACA	TERGENIC587802	475.799
GGTGTGCTCACCTGTAGGAG	PGLS	475.799
GGAGGACAATGGATGACATG	MAOB	475.799
GGATGGAGAGCAGGGCACCA	SLC30A8	475.799
GGAGTCCAGGGTGCATCCTG	MFSD4	475.799
GGTCTACACAACCTCACTGA	SLC39A5	475.799
GTGAGTACTCACTTGAGGGT	GPX3	475.799
GAAAAGACTCTGAGGAATGA	SLC34A3	475.799
GAGCAGCGGGAACTTCCTGA	GABRA4	475.799
ACTTGGACGACTTGAAGCGG	PYGB	475.799
AAAGTGACAGTGAATGATGG	B3GALNT2	475.799
GAGCATCTTACCTGCAGCAA	KCTD19	475.799
GCCAGACGTACCATGAGCCT	MSRB2	475.799
GGGAGGCCTGGGAGTCACCA	AQP4	475.799
AGAGTACAGAGTGTGTTCCC	COQ3	475.799
CCACTGCTAGATACCTCCAG	TERGENIC855278	475.799
GAAGAGATTGAACGTGTCGT	CYP2C19	475.799
GTCCAGGAGTTCCTCACCGC	UCP1	475.799
GAACTTCCAGCAGTTTACAC	NUDT6	474.793
GGACATCTTCACCACCTTGG	KCNJ8	474.793
CAGGAAGTGGAAGCAACAGC	PDXDC1	474.793
GTGCACTGGGCATTTACCAG	TRPV2	474.793
GTGTGCGGCAGTGTCTGGGA	CYP11A1	473.787
GATCTCATTTTGTCTAGCAG	ABCA12	473.787
CGACAGCCTGGAGCCCACCG	B4GALNT4	473.787
GGAAGGTGTGGGAACTGGCG	SIRT6	473.787
CTCCAGAGATGACTTCACAG	SDHB	473.787
GACAGACATGGCCGCAATGC	ATP6V0C	473.787
GGCCCGCCGAGAGATCACCA	ACOT11	473.787
GGTTTGCAGAGGAGTACCTG	GLT6D1	473.787
GGGATTATGCCTCTGACCAT	CP	473.787
CCATTCTATTCCAATCTGAG	COX7B2	473.787
GTTCACCGTCCGGTCAGAGA	NUDT7	473.787
GCTGCCCAAGCGGTACACGC	SLC29A4	473.787
TCTACGACCACATCAACGAG	UQCR10	472.781
GACCACAACACCATTTGGGA	DAO	472.781
AGGAGTCTGACTTTGAGGGC	ALKBH4	472.781
CAAAGCAACACCATTCAAGG	SLC25A30	472.781
AGGCTGTGACAAAGCAGCAG	DUOX2	472.781
GGGGAAGAGAGCTTTGGCAC	PGM5	472.781
TCAGGCTGTGCACAAAGTCC	CHST3	472.781
GGGATATGCCTTTGAAGCAG	UPB1	472.781
CCGAGTACCTCCAGATGCCA	COX5B	472.781
CCATCAGACCTTCCTCACTG	ASAH2B	472.781
GATGTGCGAATGGTACACCC	HEPHL1	472.781
GCGCCATGGACAAGGCGACT	SLC35E2	472.781
GGTCATCGTGCACCACCGAG	FUT6	472.781
CCTGGCTGGGTTCATCCCCG	B3GAT3	472.781
GGATGGTGTGGCTTCCACCG	BCS1L	472.781
GCTGACTGTGGAATACATCG	CYP27C1	472.781
GTGGAGGGAGGTGGATGCTC	ISCA2	472.781
AGACATTCTGGAGCAGACCC	SLC3A1	472.781
TCATAGTGATTGCCCCACAG	FMO4	472.781
CTTCAGTGCTGCAACTGCCA	ATP6V1G1	471.775
TCTGATGAACAGCAATGCCA	MGAM	471.775
TGAACAGTGGAAACGAGCTA	PPIP5K2	471.775
AAGGTCACATACTGAAGTGG	NALCN	471.775
ACAGATGAACCACATCCCCA	FADS3	471.775
CTGTGGCACAGATGACCACG	ADH1A	471.775
GAGTAAGTTCTTCTGTGCGG	ABCA12	471.775
CCAGCTGCCCACCAATGTAG	TAP1	471.775
TGGGTGCCCAACTCTTCTGG	ABCC11	471.775
GCCTGGGCATGGGTGCACGG	ENGASE	471.775
AATGCCACAGTTGAAGACAG	FCER1A	471.775
TCTGGGGCAGACCCTCACCG	RDH8	471.775
GCTGCGCCTCCTCTTCCTGG	B3GNT3	471.775
AGAATTTCCAACAACTGCAC	ST8SIA4	471.775
GGATGGTGCCCAGCACGCCA	UCP3	471.775
GATGTGTAAAGCTCTGCTGG	HAGH	471.775
GATGTAGGTCTTGCCCCGGG	PFKFB3	471.775
GCGTTCAATGTCATCAATGG	ENO1	471.775
GTGAAATAGACCATGAGGAG	DPAGT1	470.769
GCTGAGGGCTTCCCTGGGAG	ABCB9	470.769
CAACCACGCACACAATGCCC	CHRNA6	470.769
GGATCTGGAGGGACACTCAA	UQCRB	470.769
GCTCAACAACAACACAACGC	AQP5	470.769
CAGGTGTTGGGGCCACTCAT	GSTT2	470.769
GTAAGACAGACAGGCTGCCC	SV2B	470.769
CAACATGAGACAGATTCCAG	TERGENIC803073	470.769
GACGATGGTCCGCTCCGGGC	GALNT2	470.769
AAGTTCAAGAATAGGAGCAG	SLC35F4	470.769
GCTGTGCCTCATGTTCCGGG	KCNJ5	470.769
GGAGGGCAGCATCTTAACCA	HK1	470.769
GTAGTACAGGCTGATCAGGA	SLC6A18	470.769
ACGAAGTCCACGGTCTCCTC	SULT1A1	470.769
GCAGGCAGCCAACATCCTCT	ACSM2B	469.763
GAAGCGGTGGGCATAGGGGA	PPCS	469.763
GTGGACATGGTGCCCAGCGA	B3GNT1	469.763
GAAATTTGGATGTGATCCCA	SLC36A4	469.763
GTTTGGCTGAATCTCTTCTG	ST6GAL1	469.763
TGTGGAGCATCTCCCCGCAG	AQP3	469.763
GCCTGCACAGTACCAACAGA	PPA1	469.763
GAAAGGCTTCTATTGCCACG	B3GNTL1	469.763
GAGGAGTCCTATTCAGACTG	PLA2G12B	469.763
TGTCAGCAGGAACTTGGTGG	SLC12A4	469.763
GCTTGGCACTTCAAACACGA	FUT9	469.763
TGTGCCCATTGACATCGAGG	ITPR3	468.757
GCACCTTGTACATCTCCCTT	ATP5SL	468.757
CCAGCTGGAGAAGTCTGCGC	HIF3A	468.757
GTGCATCCGCGAGTTCCGTG	NAT8L	468.757
GGTCAAATTTACCTTTCCTG	SLC17A3	468.757
GGTTGACAACATATCGCCCC	NDUFA9	468.757
ATATTGAGTCAGGATCCCAG	MAOB	468.757
AGCTTCTTAGAAACCAACGA	TMLHE	468.757
TTTGTGAGACATGTGAAAGG	SLC39A7	468.757
GAGCATGCTGGGGAACACAG	SLC6A20	468.757
GCACCTGCTCCCTGGAGGGC	PSPH	468.757
GCAGGAGATACAGATAGAAG	ABCA13	468.757
TACACAATTGAAAGGCACAG	UGT2B11	468.757
GAGAAAGAGGAGTAGAGCCA	SLC47A1	468.757
CAAGCACTCCCGCCTGGCAG	KCNH1	467.751
GGAGCAGCAGTCATTGATGT	MTHFD2	467.751
GGGGACCCCGGCCTCATGCA	RDH14	467.751
GCAGTCCACCCACGTACTGC	PDE4A	467.751
GCGCGCTACAACCTCAGCCA	KCNK3	467.751
GATGGTGCAGGAGCGCGAGA	ALDH3A2	467.751
TTACTGTCCAGGCATTGCCA	SC5D	467.751
TCACCGCTTCAATGACACAG	BTD	467.751
GAGTCTGTCAGAGTCATCGT	MDH1B	467.751
CAAGGTCCTGAGCGTAGCAG	NAA30	467.751
GCATCTTCCCATTCATGGGC	SCN2A	467.751
TCCACTGTCACCCCTCAGGC	UQCR10	467.751
GATGCGTGAGAAGGTCATGA	SLC17A9	467.751
GGAGTGACCAACGTCAAACC	ADH4	466.746
GCGATCCCCACTGTCTGCGT	SLC15A4	466.746
AGGACTTCTGCAGATACCCA	ATP6V0A4	466.746
CAAGATCGACATCGACACAG	CHRNE	466.746
GGATACTCACCAGCATGGGC	DAK	466.746
GTTTCATGGATTACAGTCCA	DUS4L	466.746
TCATGAGACGTGGAGAGCAG	CMPK1	466.746
TGGAATTCCAGCAGAACCAG	SLC44A2	466.746
CAGGAGACCCACATTGCCCG	ACHE	465.74
GTATGCTCAGTCACAACTGG	TERGENIC876192	465.74
GATGATCCGAGAAGCAATGA	NDUFA10	465.74
GCTGGTCAACAATGTCCTGG	SLC2A4	465.74
CAGCTCGGGCAGAAAGGCCT	PPAPDC3	465.74
TGTGTAGGACCTGGAGGTGG	SLC25A18	465.74
GATGTGAAAAGCGTGGATCA	TERGENIC114836	465.74
AGAGCAGCCTGTACAAGCGC	WBSCR17	465.74
TCTGTCCACCTACCTGATCC	CHST13	465.74
GCGAAGCGCAGGGCCAGCTC	PDXP	465.74
AGATGTGTTCAGCTATGAGG	CYBB	465.74
GCAGCTGCTCTACGCCCTGC	NAT8L	464.734
CGACCAAGGCTACCACGACG	ARSI	464.734
AACCCAGAAGGAAATTGAGC	UQCRFS1	464.734
TGTAGGTAATCATAGTGCAG	LEPREL1	464.734
ACTGAGGGCAAGACAAGCTA	NMNAT3	464.734
GGAGCTCTTCCAGGAATCGC	PIGC	464.734
CAGTTCTCCAGGCTCCAGCG	NANS	464.734
GCACAGTACAACATATGCAG	LOXL3	464.734
TCACCACCACAGCATTCCGC	DHRS7B	464.734
GCCCCGCAGGCTGTTCCCGT	PGAM2	464.734
ACATGTGATAAACCAAGGCA	KCNAB1	463.728
TCACTGTACTGATCTGCCAG	NME7	463.728
CAGTAGATAAAACAAGCCCA	SLC18B1	463.728
GGTTGAGCTGACAACAGACA	NMNAT2	463.728
CAAGTATCAGCACCTCGCCA	KIAA1191	463.728
GAGCATGTCTGAACTGGAAA	DDAH1	463.728
GTGGCGCAGCAACTTCCATG	HAS3	463.728
GATGCGCAACGTGGAACTGG	HK2	463.728
TGTGGTGACAGTACATGGAG	PTS	463.728
GCTGCGCTTCCTGCACACCA	VIMP	463.728
CAGTATTAGCTGAAAACCTG	HTR3C	463.728
GGTGCTGACTTCACAAGGCA	DGKA	463.728
TGGCAGCCTCGGAGTCGGGG	FTMT	463.728
GGGGCTCACTGCTGGAAAGG	ATP8B2	463.728
AGAAATGCAGGACATCACAT	NMRK1	463.728
GAAGCCAGTCTGTGATGCTG	FUT10	463.728
AGGCCAAGCTGACGCACCCG	SLC25A1	462.722
GCATACTTACCCACCAACTG	SLC4A4	462.722
GCTACAGCCATGAATAACCT	ENOX1	462.722
GATTGAGGTCAAGATTGTCG	COLGALT2	462.722
GAAGTTGCCAACCTCCGGGA	VAT1L	462.722
ATACCACTCAGATATCCCAA	ST6GAL1	462.722
ACAGCTGTCCATCCATACGC	ATP4A	462.722
AGGGCTGGGCACGTAGGCAA	SLC34A1	462.722
CGAGTGTTGAATCAGTACAC	CYP4X1	462.722
GCTGCTCTCACCGATGGCGA	UCKL1	462.722
GGAGATCCTCAATGTCACGC	IFI30	462.722
TCTGTGGCCTGCCATTCCGA	ATP8A1	462.722
AAGTGGATCGGGAACAGCAA	DHRS1	462.722
GTATAGCAATATGCTTGGAG	SLC25A3	462.722
CTGCAACGAACAATCATTCG	ATP6V1E1	461.716
GAGCACAGTGGGGTTGCAAG	CA12	461.716
AGGCTGGGCCCTGTGTGCAG	NNT	461.716
GGTACCCGGGCTCCACGTCA	DDC	461.716
TCGCACGGCACACACAGGGA	AGPAT1	461.716
GCATCGGACCAGTGTCCCTA	HADHB	461.716
GGTACGCAGGCCTGAAGCCC	PGAM2	461.716
GAGGAGCACGTAGGTGGTGA	ABCC4	461.716
CATGTGGCATCCCACTCTGG	TRPC4	461.716
CTACATAATCAACACTCAGG	SULT2A1	461.716
GTGACAACATGCACCACCAG	CHST10	460.71
GGTTTAACTCTTTTGGACAG	TERGENIC1003667	460.71
GCCATCGTCCGCATGGCTGG	GGTLC1	460.71
CAAGCGCTAGAAATCAGTGG	PON3	460.71
GCTTACTGTCCAGCACTCGA	LPGAT1	460.71
GCTTGGAGGGTGCATGGAAG	TERGENIC1138038	460.71
CATTGCTGCTAAGTACATGC	VDAC3	460.71
CCATGAATTCCTGCATGCAC	HNMT	460.71
CATCTCAGAGAAGTACACCA	ST8SIA5	460.71
ATAGCAGTGCGGCCAGACAG	FUT3	460.71
GCCGGGTCTTACCTTCACGA	PANK4	460.71
GCATTTCCAGTGTGCTCCAA	SGMS2	459.704
GAAAACCATACTCTCAGTCA	PAM	459.704
GGCACGCTGAACCAGTACAG	NQO2	459.704
GTGGTGCAGAAATGCTGTGC	COX18	459.704
GAAGTGCATCTCCCTCAGGA	KDM5B	459.704
GAACAAGCAGCACAAACAGA	ADCK3	459.704
GCAAAATGTATCTCAACTGC	TERGENIC1352072	459.704
GGAGATCACATTCTTCACAG	CHRNA9	459.704
CACCCGGCGCTCCTTCATGG	KDSR	459.704
TAAGAGTACTTACAGGGAAG	SLC38A6	459.704
TTGTCAGCAGCACCAGACCC	GYG1	459.704
TCGTGACCAAGACGCTACGG	ACOT8	459.704
GCTGTGCCCGGCCTTCCTGG	LPPR2	459.704
AGGGCAGCACTTATACCTGG	STARD3NL	459.704
TTAGACAGTGCACTTTCATG	TERGENIC554470	459.704
GAAGCAAGATAATCCCAAGA	LPCAT2	459.704
GTGGTTGTGCCAGTAGGCGC	NOX5	459.704
GTAAGTGGCAGGAGCAGCTG	SLC39A12	458.698
ACACGCACTGGCATATCCAG	GRID1	458.698
ACACATGCTTATGTTTGCCA	MFSD8	458.698
ATGTCGGCCCTGTTACTCCC	SDHC	458.698
CAGATAGTGGTTATGACGTG	LIPK	458.698
TATGTGAAGGAGATGACAGA	SC5D	458.698
CTGCATGGCCACCTACGGTG	POR	458.698
GGGAGGGCCTGCTTGGACAG	MTHFD1L	458.698
GACAATGGAGAGCGACACAA	SLC15A1	458.698
GGCTGGGTACGAGTGAGGCA	ALDOC	458.698
AATATCAGCACACCAACCAC	GRID1	458.698
TGAGCTTGGCCCGGTAGTGG	PDE6A	457.692
ACCGTGCATTATAACATGGG	SDHA	457.692
ATAGTCTGTCTTACCCAATG	STEAP1	457.692
GAACTGTGTGAGGGTGCTGG	ABCG4	457.692
GCTGCACCGTCTCCTTGTTG	PYCR1	457.692
GACCCTCATCATCCTGGAGG	ATP2B3	457.692
TCTTTGAAGCTGATTTGGGA	SLC35B4	457.692
ATAACGCCTCACAGTTGGGT	PIK3C3	457.692
CCAGTGAAGTAGAGTAACCG	CHPF2	457.692
GACCACAACTTCTTCAGTAG	DHFRL1	457.692
AAGTGTCCCTACCATTCCTG	SGPL1	457.692
GAAGCAGCTGAAGATACTCA	COASY	457.692
CAACGTACTGGTCAACAACG	CBR3	457.692
ACTACTGGCCTCCAAAGGAA	CROT	457.692
GAAGGAAAAGCTCAACATCT	NIPA1	457.692
GGACACTCAGCAAATTACAG	SLC35A1	457.692
ATTACCTCTTAGCCACCAGG	AGPAT6	457.692
GGAGGCCGTACCTGTAATGG	GALNT16	456.686
GCCTCTCCCAGATAACGTTG	AADAC	456.686
GACTCGTCCAAGGACATCCG	EGLN1	456.686
GCTGTCCACTCCAGCAGGGA	CA9	456.686
GCCTCAGCCCTCCTCAGGCC	NDUFV3	456.686
AGTGCTTGAAGCACTTAACA	NMRK1	456.686
CATACTCCAAACCCACACCG	KDM3A	456.686
GCCTGTGCCATCCCTGACCT	UQCR10	456.686
GAGCACGAGCAACACAGTCA	ANKH	456.686
GAGACTGCCACACACTGGAG	MAOB	456.686
GTAGTAGCAGGAGATCATCG	GCK	456.686
ACCGCAATGGAAACGTCCTA	CYBRD1	456.686
TTCATCTACTGGATTCACAG	SC5D	456.686
GATCAGCATCACTCCTGGGA	ALKBH4	456.686
AAAGTGGTGATCAGTATCCG	DAGLA	456.686
GAAATGGTCGCGCTCCGTGG	SLC35F3	456.686
GTACTACCGGCCAACTGAAG	GMDS	456.686
AGTCCCAGCCCAGGCAGCAG	XYLB	455.68
AAAGTAACACAGTCATGCCA	FRRS1	455.68
GGAGCTTCTTCAGATACCGT	MAN2A2	455.68
GTTCACTACAAGCAGTGGAT	PANK3	455.68
TCGGCTGGGCCTGGAAGTTG	NUDT7	455.68
AGCCGCCACCATGGCCCTGC	ACBD7	455.68
GCTGTGATGCAAAATTCCGA	PLA2G12B	455.68
AAGATGAACTTGATGACCAG	ATP8B1	455.68
GGAGAGGATGGTAATCAGGA	GABRB2	455.68
TAGGTCGAAGCTGTACACGG	QSOX2	455.68
GAGGCCACGACCACAGGCCA	ALDH16A1	455.68
ATTCTTGCTGGCATTGTCCA	ATP5C1	455.68
GAGTGACTCTCACCTCACCT	TERGENIC733241	455.68
GAAGTTCACATCAATGGCGA	CNGB3	455.68
CAGGGTGCTCTGGTTGGTGG	ASIC5	455.68
GCACAAATCTACGCACAGAG	NIT2	455.68
TTACAGGTAGCAACACAAGT	COX7B	455.68
GCATGCCAGTGCTTCCTCCA	CS	455.68
GGTGTGGCAGGCGTGCTTGT	SLC25A29	454.675
GGAGACACGCATCGACTCGG	HCN4	454.675
TTGGACGCTCATACCAGATG	NAT1	454.675
TATGTGCCAACATCATCTCC	TERGENIC238526	454.675
AGCCCTCACCCTCAACGGCG	GPX6	454.675
GGACTTGAAGAACTTTCCGA	GLRA2	454.675
GATTGAGAGCGCCGATGCTG	KCNN4	454.675
TGATACTGCAAAGGAAGACG	MINA	454.675
GGGATTTGGAATTCCAACAG	GRIK1	454.675
GGGGTCAAACCATCGAACAT	PTDSS1	454.675
CTAGGAATCTATGATGCTGA	ASPH	454.675
GATGCTGGGGATAAAGGTGA	SLC22A14	454.675
TCAGGAATGTCAATAAGCAG	COX10	454.675
GTCCTCGCGCAGGCGTGCCA	KCNA7	454.675
GACGCTCCGCAGGAAGCTCA	ERO1LB	454.675
GCAGTTTACTTCCCAAGTCT	TERGENIC1260311	454.675
AAAGAGAGTTGGGAGCAGAG	TERGENIC1238814	454.675
AGCTAGCCAATATGACCCAG	TERGENIC1177551	453.669
GCTTCGGCTCCCGGCTTGGG	FH	453.669
GAGCTTCTCGCTGAGCCCGG	JMJD6	453.669
GACTACCGCAGCTCCCACGT	NUDT16	453.669
GCTTCCTCATCCCCGAGGGA	ALKBH6	453.669
GCAGGAGTACAACATTCCTG	CDS2	453.669
GCTGCAGTTTGTTGCCCCAG	SUMF1	453.669
CCGGCAGGCAGAGAGCCTCG	KCNN1	453.669
GGTGTACGCAGTGTCACCTC	TMLHE	453.669
GCTGCATCTGAAGACAGGCT	GLT8D1	453.669
GAATCAAACCTCGCTACACG	UCP1	453.669
CAAGTGTAATGGCTCCCCTG	HTR3B	452.663
GCACCAGCTTGCCATGCCGG	KCTD17	452.663
TATGAACCAATCCATGGCAG	GABRA6	452.663
GCGGCCAGGAGAGACAGCTG	CERS4	452.663
GGACGTTGCGCTTGTTGCTG	FITM2	452.663
GCTGCAGACCATGTATGAGA	SLC25A15	452.663
GTACAGCCACAGCATCATCA	GBA	452.663
TGATGAGGTGAAGGTGACAG	SLC15A2	452.663
CAGCAGCACCAGGTACCCGA	ABCB8	452.663
AGGAAAGGCGGGGAGCCTGC	GGTLC2	452.663
GCTTTGGTAATATGCAGCAA	NDST4	452.663
AGGCATCTTCAAAGTCACTG	KCTD16	452.663
GATTGTACAAGGCATAGCCC	SLC17A4	452.663
ACTGTGAGTGCCACGAAGGG	GALNT12	452.663
ACAGGCCCTCAAAGACCTCA	IL4I1	452.663
TTTTGCAGCAGACATGGCAC	MDH1	451.657
GTGACTGCTCATCCATCCGA	SLC15A4	451.657
GTAGATGGGATTCACACTGA	HDC	451.657
GGTTTCTGTCACTTGTGTGA	PDHA1	451.657
GCAGTTGACTTGTTTGGAGC	CYP2C9	451.657
GTCCAGGGTAGAGCCAGGCA	CHI3L1	451.657
ACGGCTGCCTCGTAACGCGA	B3GNT1	451.657
GCACTCGGTCATGTACCCGG	SLC25A37	451.657
CGACCAACCAGGAGACACCG	SLC6A9	451.657
ATTCCTCAGGCTGCAAGTGG	ISCA2	451.657
TGTTGGCAGAGTTACCCCAA	COX7B	451.657
GTCCATGTGCAAGTCTGTGG	PTGDS	451.657
[truncated: 28,201 more rows]

## Sheet: HCCLM3 mutant cells
sgRNA	Gene	Normalized read count
GGGGAAGCTCGGGACTGCTG	ORAI1	4654.15
AAACAAGGGCATCATCACCA	UGT1A10	2455.22
CATATGCAATGGCGTTCCCA	UGT1A10	2450.19
GTGTAGACCAGAGTATCGAGAG	SCARB2	2331.13
CAGTTCACCACAGTCATGTG	PCBD2	2286.38
TCTTGTTTAGGCATCATCTG	CYCS	1993.92
GGTGACCAGCGTCACGCTGCG	SCARB2	1920.39
GTGTTGTTCGCAAGATTCGA	UGT1A6	1905.48
GATTCGGTTCAGCATAGTCT	DCXR	1531.62
GTTCTGCAGCTGGTATGCTG	HEPHL1	1445.19
GTATCTCTGAATACCAGTTG	TERGENIC536988	1436.14
GAGACACGCTCTACATGGTG	ST6GALNAC4	1433.13
CCTGAGGTGCATGTTGGTGA	NMNAT1	1426.1
ATGTTGGAGTCAGATTGTCA	TERGENIC1236092	1405.99
AATCTCGTTAGTGTGGTTGG	GLRX	1393.93
TGGTCTTCTCGATCTTGCAC	AMY1A	1382.88
TGACATCTTTGGTATTGGAG	ACOT4	1380.87
GTCCCACTGAACACAACGTA	TERGENIC503501	1374.84
GATGGACAATGCAAAGCGCA	UGT1A10	1364.79
GGGCCGATGCTGCTTCTACAG	SCARB2	1345.06
AAATCAGCGGCAACAATCAT	DUS4L	1330.62
GAGCCTCTATACTTACCTTC	AMY1A	1325.6
TGACACTGTGAGCTTTGCTA	SLC36A4	1304.49
GTGTCCTGGTAGCACTCCCA	NMNAT2	1304.49
GGTATGCCAATGTCAGCACA	TERGENIC1185892	1281.38
ACTGTAGGTGTGATTGGAAG	STEAP2	1278.36
GCACCGCGATGCCCACACGG	G6PC3	1249.21
AATACCTCAGACCTACTCAC	TERGENIC1230500	1242.18
GTGAAACTCTCACTTACGTA	CP	1237.15
GAAAGGTAGGTATCAGGTTA	TERGENIC970305	1232.13
GCCCCTCCCAGGTCCTGTGG	UGT1A1	1229.12
GCTGCTGATTCCCTGAGACG	GLYR1	1214.04
GACCGGTGCACCCTGAGCTG	SLC45A4	1207.01
GACCCAATTGCGATCAGGTT	DDAH1	1200.97
AGTTCTTCCATTCTTCTCCA	TERGENIC692932	1200.97
ATCACCGTCATCACTACCAT	KCNK15	1198.96
TCAGTCAAGACTTTAAGCCC	TET1	1177.86
AAGCAATGAACAACATCGTG	TERGENIC792427	1169.82
TGTCCGAAGACACTTCATCG	B3GALNT2	1167.81
GGACCGACTAGGCAAATCAG	CKMT1A	1163.79
AACACCATGGGAACCAGCAT	UGT1A10	1161.78
GTGCCGCCCCAGCATGACCC	PPAPDC2	1156.76
TAAGCCATCACTCTCTGTGC	TERGENIC17236	1154.74
GTTTCTTGATCAGCAGGATG	SCN4B	1153.74
AGGACACAGATTTCTTCCAG	NDUFAF1	1150.72
GTGCAGTCCATAGTGGGTGA	TERGENIC95689	1149.72
TCTTCCGGGCAAAATGGCGA	OXA1L	1148.71
GCAGAACTTTGTTCACATTC	SLC6A15	1146.7
GTGTTCTACCTGCTGGACCA	SLC17A1	1143.69
AGCAATGTCTGGATGTACTG	TERGENIC1118374	1143.69
AATGAGATGGGGCTGGGAGG	ARSJ	1142.68
AAACCATGCACCATCACCAA	ABHD4	1142.68
AAGGGGAGTGGATCAAACCT	MTHFD1	1137.66
GCTGCAGGCTTTGGTTTCAG	MBOAT2	1126.61
GGACACAGTGACCATGGGCA	SLC30A5	1123.59
GAGCCATCGAAATTCCACTC	GLUL	1120.58
GTTCTTGCTCTCCCTTGCTG	SLC17A3	1115.55
AACCCTGGCTGACATCCCCA	KDM4E	1103.49
GCTCTCTGGTCATCATGCAG	KDM5D	1101.48
GGCCGGCTTGGCCTTCGCAA	ARSG	1100.47
GAGAGGAGTGCCGATGGCAG	HTR3A	1096.45
GTTACCCGTCCATTACGTCC	RPE	1093.44
GTAATACAGACCCATCTCCC	TERGENIC609487	1090.42
GTTAGAGAGCACATTTCTCA	TERGENIC730614	1082.38
GCGATATGCCTCTCCTGCGT	COX8C	1078.37
TTAGCTCCGAAGGGATTTGG	AMY2A	1076.36
ATAATCTGGCTGCTGAGAGA	ACOT12	1076.36
GATTTCTCCATAGGCAATGG	EGLN3	1074.35
TGTTGGTGTGGATGTGCAGG	GABRR1	1070.33
GATGTCAATGATCCCTGGGA	ACOT4	1070.33
GTTTTGAGCTCATGCAGCAA	TERGENIC271112	1066.31
AGAGGTGTTGGAACGGGAGC	ETNK2	1065.3
AATGGCAAGCGAGATGGCGA	SLC7A4	1057.26
GTGCCTATTTTGATTCCACG	SLC39A6	1056.26
AGTACTTCAGTGAGATGCCC	NXN	1055.25
ATTATCAGCACCACTCCCAG	ALDH3A2	1052.23
GATTCCAGGCATTTGTGTGG	SLC35B4	1046.2
GTTGTTCAGACAGGACCCCA	SHMT2	1045.2
GTATGATGACATCGACGACG	KDM4B	1044.19
GTTGTTGTACTCGAGAACTG	KDM4E	1043.19
GAATCACTGGATGCTCATCC	MOGAT1	1042.18
TATGCATGAACCCTGCTCCC	SLC39A2	1040.17
TTTTCTGTTCAGCTTGCACG	VDAC1	1035.15
GGTAGGCCAAGCATTCCTCC	FLAD1	1033.14
CAGTGGGACAGCATCTCCCC	HTR3E	1030.12
AGAGTGAATGTAGTTGCACC	CBR4	1025.1
GGTCCAGTGCAAGTTGCTGA	GLRA2	1023.09
GATGGAAGCCTATAGACCCG	ACY3	1018.07
TCCATTGTAGGAGACAGTGA	PDHX	1016.05
ACTGACACCACAGTCTGTTG	TERGENIC265770	1015.05
GGACCCCAAGCAGCCCCTGC	DOHH	1013.04
GAAGGTCACGCACACTGGCC	NDUFS6	1013.04
GTGTATTGTGCCCAGTAGAA	STEAP1	1012.03
GAGGTGGACTCTGCCGACAC	ABHD5	1006
AGCCAAGCAAACCATGACCC	SLC6A15	1004
GAAATCGTGACAACGTCTGC	GABRG3	1002.99
GTTGTCGGTGAAATCGGGGA	BCMO1	1000.98
GAGATGCCCACGGCCAGCAG	ABHD1	999.975
GTGCATTGTTAAGTAAGGCT	TERGENIC750576	994.95
AAGGTGGGCATCATTGGAGG	NOXRED1	993.945
ACTGTTTCAAAACCTCGATG	PIR	992.94
AAACACATCTCTCACCGCGG	GDPD1	987.915
TCCCCTCTTTAAGGCATCGT	NDUFA12	985.905
AAAGCGAGATTCCATCAGCA	PANK1	983.895
GCGTCGAGGAATATTAGTGA	NXN	982.89
GATGATACCAATTGCTGCAA	COX18	982.89
ACTGATCAGATTGGTAGTGA	ATP5O	981.885
GATGAACCAGCTCTTGAGCA	ATP6V1G3	980.88
GCATGGTCTCTCCCATCATG	ALDH6A1	979.875
TGAGTTCCAGTTGACTGCAG	AKR1C3	977.865
ACTCACCAGTCGCCTCGCAG	ALDH7A1	974.85
TGAAAGTCTCATGGACTCTG	TERGENIC852473	973.845
GAGGCACTCACCTCACCACG	ATP11A	973.845
AAAGTTCACAGTGTGAGCCA	NOX5	973.845
GTTTATGTTGTTCGAAGTGG	ATP11B	970.83
GTGTTCTACATCCTGATCGG	GRIA1	970.83
GTGGCTGTGTATGATATAAG	TERGENIC1268457	968.82
GAAGCTGGTGACGTAGATGT	GABRA5	966.81
GTGAGTGCAACAGGGAGCAA	CHRNA5	965.805
GACCCAGGCACAATTTCCAG	P4HA2	964.8
ATTTGGAGCAGACATTGGAA	MTHFD1	963.795
TGAGGTTGTTGGGTATGCCC	GALE	962.79
GGTCTGGCCTGCGCGTGGTG	SPR	961.785
GCTAAGGCCAGAGAATGTTA	TERGENIC674230	959.775
TGAGTACCCAGATGACTCCC	GLRA2	958.77
GAAGAGCATACCAATGCAAT	ACOT13	957.765
TCAGTGGTTGTAGCAGAAGA	GABRA1	955.755
AGTGGGTATGGGTGCTGCAG	DLST	955.755
TGACGGGAAATATGGTGCAA	GRIA3	953.745
TACGAATTGTTAGACAGTCC	PAICS	953.745
GTACCAGAAGTAGTCCACAG	SLC6A19	953.745
GTGGATATTTAGCCAAGTCT	TYW5	951.735
GTGTTTGAGCTGAAAAGCAC	GRIA4	950.73
GGAGCCGAGATGAAGCGGGA	COLGALT1	950.73
GCTTCACTTGGTCTCCGAGG	MAOA	950.73
GCAGCAGCTCACCGAGGACG	NFKBIA	950.73
AAGGTCCTCATTGCAAACAG	MCCC1	948.72
TGTGAACTGCATGATCCCAG	OGDH	946.71
CTAACTCCTCTTACCTGCCA	SLC25A16	946.71
TGATGCTGTCAGAAGAGCAG	GYS2	945.705
TGAGATTGATGGGATGAAGT	GSTA3	945.705
GTTCCCTTGCAGCACAGCAA	ALDH7A1	944.7
CCTGCACACCCGTGTCCCGG	DUS1L	943.695
CAGACCCAGTCACTTACCCT	KDM4E	943.695
GCTCTGCACGCACCTCATGG	NADK	942.69
GTACATTATGAGCCCACCGA	SLC28A3	941.685
ATCGTTGTCATAGTAGGCGC	SLCO2A1	941.685
GAAGTGTGAGGCGGCAGCAA	RDH13	940.68
GAAGGCCAAAGGAGCAGCTG	UGT2A1	940.68
AAGATGGTGTGTGTATCCGG	GMPPB	940.68
GATTGACAGTCGCATTGTGA	CHST4	939.675
AGCTGTGCCCCACCTAGAGG	LEPRE1	939.675
AAATATCATAGTTGCCACGC	UGT2B17	939.675
TGTTAGGTTGTTGGCAGCAG	CRYZ	938.67
TATGTCGCTTTGGAGTGCGC	TXNRD1	937.665
GTTCAGATTGGACTGTGCCA	RDH11	935.655
ACATTCTCATCCTGACAGTG	SLC38A1	933.645
GATTGAATGAACCACAAGCA	NMNAT1	932.64
GATATGCCATCAACCCGTCC	AQP7	932.64
GCTTCGCGCTCCCGCTGCGT	FTMT	931.635
GAAGGTGCATGATTAGGTTG	TERGENIC144300	930.63
ATAAGCCATAACCATTGGGA	SUMF1	930.63
GTGATGCGTTACACTACTGC	STARD4	929.625
GTCATGGTGTTGCTGGGATG	SLC25A24	928.62
GATCCACACAACCCTTCGCA	ABCC5	927.615
TGTTGGTGTGGGGACAGTGA	GNPDA2	926.61
TCTTTATGGTGGGAATGCAG	ATP6AP2	926.61
GGAATGACTTTGGAAGACGA	CHRNB3	926.61
GATCACCCCAGAACTATCCT	BST1	926.61
ATAGTCCTCATCACAGGTGC	SDR16C5	925.605
GTTGAGTTGGCCAAGACTGG	AIFM1	923.595
GCTGCTGCGTGCGGATCCAG	PYGB	923.595
CTTGTATTGCAGTGCAGCTG	CEPT1	923.595
CGTGAGGCTGGACTGCAGCG	SLC35D3	922.59
ACACTCACCAATTTCTTCTG	GK	921.585
GAATATGAGCTCCTTGGCCA	AUH	920.58
GAACAGAGCGGAGACATCCG	SLC35F4	920.58
ATGGGATCCCAGAGCACTAT	AKR1C2	920.58
ATGACTGACTGGATCACCCC	CDS2	919.575
GCTGGCCCTGGATTATGGAG	DUS2	918.57
GACCCCACTGCCTCCCTCGG	MSRB3	917.565
GAAGGGCCCTATGACTACGA	LEPRE1	916.56
GTGTTGGTGGTGCCCATTGA	UGT1A3	914.55
GTCCGGTTCAATGGCGACTG	CYB5B	914.55
GTAAGAAATCTGATGTCCCT	LOX	911.535
GCAGAGTAACACTGAAGTAC	ATP13A3	911.535
GCTTCCGTCAAGTCATGCAT	SLC35F5	908.52
GAATCGGTTGCAGAAGATCA	MOGAT2	907.515
TCCTGACGGCCGCTGCTCAG	BDH2	906.51
ATTCCTGTACATCTCTGCCC	AKR7A3	906.51
ACTGTACACAACTCCCTCAT	TERGENIC772906	906.51
TCCCAGGGCCCAGAGAGCAG	MOCOS	905.505
GCAGATGTTGGAGGTCACGT	SLC36A3	905.505
GGACCTCTTTCAGGTGACCA	GSTZ1	904.5
GTTTGTGGTTAGTGTCACAA	GYG1	902.49
GTACTGGTGGTAGGGGTCAT	KCNE2	901.485
GGAAGGACACCACGATGCTG	SLC7A2	901.485
GATCAGGAGATGCGCGTGCG	ATP6V0E2	900.48
ACGCCCAGGCCGATCAGCAG	SLC18A3	899.475
TTTAGGCATCATCTGGGGAG	CYCS	898.47
GCGATGAGCGCTTCAAACGG	KDM2A	896.46
GCAAGGCTATTACCTCCCAG	CPT1B	896.46
TCTCCCCGGACTCTCCGTCA	NDUFA1	895.455
GTTACGCTGGGCTACACTCA	UGT1A4	895.455
GAAGTCCTGCCTATCAATGT	DDHD2	895.455
GATGTGTAAAGCTCTGCTGG	HAGH	894.45
CTCGCCCAGAATGTCAACCA	NXNL2	894.45
GAACTGCAGCGAGATCCCGA	PXDNL	893.445
ATCGTGGAAAGTGTTTGAGA	ADH1C	893.445
AATGACCACCACAGCTGCCA	SLC51B	891.435
GAATTGGAGCCATGTGACGC	KCTD18	890.43
GAGTGGGACACAGACCATGG	SLC6A12	889.425
GAAGCCTTTACAGCCTGCAA	TERGENIC73420	889.425
GTGCCTGACCAGCTCCACCG	SLC35D3	888.42
GTATGACACCACCTTGGCCC	GLT8D2	885.405
GGACTGTACTTGACGATCTG	LDHB	885.405
GAATCGACGTAATTCCAGTG	GLYR1	883.395
TAATCTGACAGGCTTAGGGA	TERGENIC1172291	882.39
AGGTTGAGACGACTTCAGCG	GLYR1	882.39
TGCAGGACACAACGGACTGG	PYROXD2	881.385
GGAGCCTCTGAGTGATCTGG	KDM5A	881.385
AACATGGACTCAGGAGATAG	SULT1C4	881.385
GAATCTCTGGTCCTTGTCTG	SLC2A14	879.375
CCAGAGCCGCTTCCATGTTG	EPHX3	879.375
ATGCTCTTCACAGAGTGCAG	ABCB5	879.375
TGGTGTGCGAGTGTAAACCT	PIR	878.37
TGCGGTACTCAATGTCGTGT	STARD10	878.37
GGAAGGTGTGCCAATATCTG	GK	878.37
TCATATTCATTGGAGGACAC	TXNDC12	876.36
GGCTCATCTGGAGTCACCGC	LOX	876.36
GACAGTGTGGCTCAGGGCAG	G6PC2	876.36
TAACATTGGACACTTTGACG	AHCY	874.35
GTATGTCTTCAGGAAGCAGT	SLC25A2	874.35
GCGTTGGGCTATTGGCGCGC	NAPRT1	874.35
AAAGCACATGATGACACTGG	GALNT5	874.35
GTTGTTCACCATAGCTGGGA	SLC17A4	873.345
TGTCTGGACTACACTGGCAG	LPIN1	872.34
TCACCAATGTCCCAGAGCAG	KCNH4	872.34
TTGCTGCACCTGGCGCCCCG	GCH1	870.33
GGAGAGTTAAGATCAATGTG	KCNB2	869.325
GATTATGCCCCAAGAGATGA	SLC25A51	865.305
TGGCCGAGTTCATTTCCGAG	PIGU	864.3
GTGCCCATCTGAATTACCAT	SLC25A51	864.3
GGAGTACAGGCATCTCTCCA	GALNTL6	864.3
AAGCAGTTCCATTTTCACTG	CA5B	864.3
GTAGGTGCCAAACCAATTGA	ABCB6	863.295
GATGAACGCCCAGCTAGTGC	LOXL4	861.285
GGTCGATTAAGCAATACCCA	ATP5O	860.28
AGTGGGCACACTTCCAGTGA	ALDH9A1	860.28
ACTGTGTGTTTTACTGTCTG	PDSS1	860.28
GGCTCATGAAGTTCGAATCA	ADH5	858.27
GTTCACCAGGATTACAACTA	TYW5	857.265
GTGCCAGCCAAAGCTGCCCC	NAT6	857.265
GCAGGATAAACAGCAGCTAG	GSS	857.265
CAAAGCATCTACATCCCCAG	ATP6V1A	857.265
GGAAGGCCACCCTCTGCATG	NDUFAF1	856.26
GATATACCCTCCTCCGACCC	SLC5A7	856.26
GACTAGATGCAACAATGTTG	AMY1A	856.26
TGCAGTCTCCACAGTGCCAG	DDAH1	855.255
GAACAGACCACTGGCCTTGT	NDUFA5	855.255
CAAGATGCCCACCACGGCAA	DPAGT1	854.25
TAGAGGCCTCAAAACGCCAT	RNLS	853.245
TGATCACTCCAATTGACACC	ALG10	851.235
GGTGCGGTGTGAGGATGCAG	ADO	851.235
ATTTGTTGCCCATCACGCGC	ARSK	851.235
CTGATAGATCATTGCCACTG	ADH5	850.23
TCTTCAAGTCAACTGTGAGG	KDM3A	848.22
GCCTATGACAGCCACGCCCA	TK1	848.22
GAACAATCATCAGCTGGAAC	ALG13	848.22
GTACTGTGTGGCCTACGGCG	NDST1	847.215
GATGTGGCAGCAATTGCAGG	NDUFS1	847.215
GAGACATGGCGGGAGACCAT	ABHD4	847.215
CCAATAGCTGAATCATGTCA	TERGENIC1241543	845.205
GTAGTCAAACATGAGAGCTC	TERGENIC381765	844.2
GGTTGGCTTGTCAGATGAAC	ATP6V1C1	844.2
GTGTTGGCTGTGGATTCTGT	UGT2A3	843.195
GAAACTATGGGAGCCATTAG	NDUFA5	842.19
CTGTACCTGCTCAACAGCTG	NUDT21	841.185
AAGATTCCAACCATCTGGAT	FOLH1	838.17
GGCACGAGAGTACAGCGTGG	MINA	837.165
GCTTTCAGGTCTAGACGTGT	SLC25A38	836.16
GCACCCTGCTCTACACCATG	GABRA5	835.155
GAGCAGCACCTCAGAGGGTG	SLC2A3	834.15
GAACCCCTGGCTGTGTCCAG	ITPKC	834.15
ACTGCACCTAGCTAGAGATG	TERGENIC452481	834.15
GATGGTGCCAACAAGGGGCT	TERGENIC762017	833.145
GAGGCGGTTAATGCTGGGCA	DDHD2	833.145
GACTCATTCCTGCCTATCAC	NMNAT1	833.145
GAGTAAGCTGAAGAGAGTCA	TERGENIC841613	832.14
TTGACTGCATTGCTAACAGA	STEAP4	829.125
GGAAAGGTTGCACATAGCGC	PIGS	828.12
AAATTACTAGGGACAGCCAC	SLC35A3	827.115
GATGAGGTTGGAGAGTGTGA	CHRND	826.11
ATGCTGTCGGAACTCCAGGA	ALAS2	826.11
ACAGGTTATCAGGTTAGACT	TERGENIC460739	826.11
GTGCTGGTGTCATAGACTTG	AKR1B15	823.095
GAATGGCATTATGGCCCAAG	TERGENIC106846	823.095
TGTCCAGATCAGCAATGAGT	NAA50	821.085
ACTGGAAGACAGCATAGCTG	P4HA2	820.08
GAAGGACAGCACTTGAGCAT	SLC5A7	819.075
GTACTTGTTTGTGGAGGGGA	DGKE	818.07
AGACATCTCATGACTTACAG	SLC25A14	818.07
GTCCTCGCTGCAGCAGGCGA	NAA30	817.065
AAAGCCGCTAATGTGAGACC	TERGENIC484896	817.065
GGAATCATGCTTGTTGGTGA	LEPREL1	816.06
GAGGATAGTTCTGGAAGCTT	PPARA	816.06
AAGGTGTGTTGACATTGGAG	NMNAT2	816.06
GTTTGGGTTGAAAAGCACGT	ACOT12	815.055
AACATGGGATAAGGTAACGT	AGL	815.055
GTGGTGAAGCAGGCGTCGGA	GAPDH	814.05
GATGTTCTTTGGGGACCAGG	PHF8	814.05
GTACAGGCCCTTCTCAGCGC	ALKBH5	813.045
GAGTGATGATGTTCATGAGG	SLC35B4	813.045
TTGTGGTGCAAATATTCCCC	TERGENIC1255052	812.04
GCAGGGACACGGAGTAGCGA	CERK	812.04
GAGATGAAGCATTACTTGTG	SLC25A51	811.035
AGGGCGGTTCATGTTCATGG	OGFOD3	811.035
GACATACAGCCACCGGCTGG	CA10	810.03
ATTACTCACAGCTCTGCTGC	FAHD2B	810.03
GGTGGCACTGTACTTCGCGG	NXNL2	809.025
GAATATGGAGCAGTAGAGGA	GRIK2	809.025
AAATCTTGCCTGGTTTGCAG	TERGENIC471511	808.02
AATTGCAGGTAGCATGGCCC	THTPA	807.015
AGAGTGTTTGGATATTGGTG	SLC7A13	805.005
GTGGTCGCATATTTGAGGGA	ASPA	804
GGAGTACTCACACCGAATGT	COX15	804
GAGGCCGTGCAGATCGCCAC	NEU4	804
GACATCTTGGTGTCAAGCTG	ATP10D	802.995
AACGGACATGGGCTACGCTG	NDST3	802.995
TTTAAGTGGACTGCCCCTGA	TXNDC12	801.99
TGTCTCTCTCTTCTTCCCTG	KCNMB3	801.99
TGGGCAGGTAGGCATCAGGC	CA5B	801.99
GGTTTGCAGAGGAGTACCTG	GLT6D1	801.99
GCATCCCTCATTCCCTCCTG	KCTD16	801.99
AGAAGAACACGCGTGAGCAG	ABCC4	801.99
TTATCTGCACCTGGACGTAA	RPE	800.985
GGGGCGAAGCTGCTGTGTGG	ALDH2	799.98
GAGAACCTTAACATCCATTG	NAT1	799.98
GCAGCTGCCAATGTGTATGG	BEST3	798.975
GCAATTCCCATATTAGATGG	CATSPERB	798.975
AGGAATCATTACCTTCCGCA	SLC25A28	797.97
AATGCCACCTTACTTTGCCA	ABCA5	797.97
TGAATCACTGAGCCAGGCTG	STEAP4	796.965
GTATCTGTCTGTACAGCTAC	CNEP1R1	796.965
GGGATTGCAGGTGGTCACAG	AIFM3	796.965
GGCCAGTAGTGCGTGAGCGC	ANKH	796.965
ATGGTGGCTGTAGGAATCTG	ADH1A	796.965
TAATACGCGGTTTCATGTGG	BCO2	795.96
TATCGCTGTCCACCAGGTGG	STEAP3	794.955
TAGTCGTCAGGTGTCCACCG	GCNT1	794.955
GGTACCACTTGATGATCTAG	TERGENIC25153	794.955
GTACACAGCCTTCAGAGCAC	HAS2	793.95
GAAGCACATGATCCTTCTCA	TERGENIC514964	793.95
TCTGGGTAACAGATTATCTG	ACOT6	792.945
GGGCCATGCACCTGCAGCGA	ALDH3A1	792.945
GAAACAGTGATGGTGGGTGG	DHRS4L1	792.945
GGAATGGCGAAGGTTGGCAG	KDM2A	791.94
GCTGTGGGCCAAATCCCCTG	QPRT	791.94
GACTCAAGTCAATCCCCTCA	SUOX	791.94
ATACTGGACATGATCTACCA	SULT1A3	791.94
GCACCTCCCAGTGTCTTGAA	TERGENIC725409	790.935
ATGTCGGCCCTGTTACTCCC	SDHC	790.935
GATCCGATGACAATTACCCA	SLC12A5	789.93
GATATGCCTCCCGCCCGAAG	ACLY	789.93
CGTGTGCGGCATCATCCTGG	PTDSS2	789.93
CGAGAACGGCCTCAGTGCCA	NAT9	789.93
CAACGAGACCACCTTGGCAG	ARSG	789.93
AGGCCGAAGTCATACAGGAA	BCKDHB	789.93
GCCAGAGCTTGTTCAAGACA	DUS4L	787.92
GAATTGACCTCGGACACTTG	HSD3B2	787.92
TGTGGTAATGCTGTGAGTGC	AMY1A	786.915
GCTCCCTCTCGCCATGGCGC	RNLS	786.915
TCTGTGGCCAGATCATCCCG	ALDH1B1	785.91
TTGGTGGCCAGATTATGGCG	ACOT12	784.905
GGAATAGTCCACTCCTCCAT	ADH5	783.9
GCGGATCGAAGCGTGAGGAA	CIDEC	783.9
ATAGTCTGTCCTTATGCGAA	DUS4L	783.9
TTAGAGACGGTCTGGAAAAG	ACER3	782.895
GCTTTTGGCATCTCTTGGAA	TERGENIC665744	782.895
GAATGCCTTCCAACCCGCCG	ARSB	782.895
ACATCATTGCCTTTCACTCC	PHOSPHO2	781.89
TCGGAGGATACATTCCGTGA	FPGS	780.885
GTTGCCCCAAGCCCTCATTG	HS3ST2	780.885
GGATCGGCTTCATTGTGCTG	BSND	780.885
GAATGTGTCAGAATATCCAG	CHRNA7	780.885
GCTGGGCATCCGCCTCCACT	ATP1A4	779.88
GAAGATCGGGGACACAGCCA	TP53I3	779.88
AGTGGTGGACTTTGAAAAGT	HTATIP2	779.88
TAGCAGTTGAATTCCAGCAG	TERGENIC254893	778.875
GGTTGACAACATATCGCCCC	NDUFA9	778.875
GGAGTGACCAACGTCAAACC	ADH4	778.875
GATCAGGACGCTGATGGAGG	COQ7	778.875
GAGCCGCTGCCCATTGTCAG	SGMS1	777.87
TGGCAAGGACCTGATGGAGA	APOA2	776.865
GTACCCAGTTGTGATTCCCG	B4GALT7	776.865
GGCACCGGTGCAGTCACCCG	KCNJ14	776.865
GACAAACTTGTAATCAGGTC	TERGENIC753474	776.865
CTACCACTGGTGCAATACCG	TERGENIC1391558	776.865
AAGGATGTCTCTGATAGAAG	PYGL	776.865
TGGCAGCTGGACCTCAGCCC	LEP	775.86
TGAAAACATAGGTCACCCCA	ADH1C	775.86
GGTAGTGAGCGACACTGCGC	UTY	775.86
CGGCAGAGACCACCCCGATG	SLC35B2	775.86
CTGGTGCGGGACGTCTACGG	PANK4	774.855
GGAGATCATGCAGTCCCTGC	SLC25A25	773.85
GGAGGGCAGCATCTTAACCA	HK1	772.845
GACTCACTGTCATTGAGTGC	CLIC1	772.845
GGAAAACATGGCTTATACTG	UQCRC2	771.84
GCCTCTGCTTACCGATGAGA	STEAP2	771.84
AGATCATGGAGACCAACCTG	CHRNA3	771.84
GGAGACCTGCTGATTGACAT	NNMT	770.835
GCTGACTGCATACCAGTCGA	ATP6AP1	770.835
GAGAAGTGGTCCTGGAGCTG	PLOD3	770.835
GTCAGCTGTTCAAGCTGCAC	ABCB5	769.83
CAAGTGCTGTTTCAACACTG	TET2	769.83
AAAGAGAGCCCTGCGTGCTG	SLC6A2	769.83
GTTGCTGCCCCAGTCAGGGT	FLAD1	768.825
GGTGTTGGCCGTGTAGGCGC	SLC18A3	768.825
GAATGCAGTAAACCCCACAG	DCXR	768.825
AGCTAGCCAATATGACCCAG	TERGENIC1177551	768.825
GATGCGCAACGTGGAACTGG	HK2	767.82
ATAGTGGCTGATATTGGATG	ALKBH8	767.82
GAAAGAGATAGGCGCATCTC	NDUFA1	766.815
GCTGTGCATGCCACCCCTCG	AOC2	765.81
GAAGCAGCTGAAGATACTCA	COASY	765.81
CGCCCGCGCTCACCATGGAC	FTH1	765.81
AGACAGCAGCATGATGATGA	SLC31A1	765.81
GCATGTAGACACTGGAATGG	TPK1	764.805
GAGAAGGTCTAGATTCAATG	PAH	764.805
GACAGACTGTCTCAGTGCTG	AGMO	764.805
ATTGCTCCCGAAGTATTACG	BPGM	764.805
GGGATGGAACTACATTCTTG	NAMPT	763.8
GAATTCCAGAGCTTTTGTCC	AADAT	762.795
AGTCCCTGTTCACCTCACAG	GALNT14	762.795
TATTAGATGCGGCTATCATG	STEAP2	761.79
GCCTGTGCCATCCCTGACCT	UQCR10	761.79
ATGTCAGGCAGACCATGACG	SLC36A2	761.79
AAGTCCAACACATAGTGAGG	SLC35D1	761.79
AAGGACTGCCGCGCGCACAG	CHST6	761.79
AACAGCGTCCCACAATCCTG	PGM3	761.79
TGCCAGCCATCCTGAAGGGC	NQO2	760.785
TAGCACCAGAGCACCCCGGA	VDAC1	760.785
GACTTGGGGTGATAGATCCG	AKR1E2	760.785
AAAAGCCACAATCTGTCCCT	TERGENIC1059661	760.785
GTTACGGATCTGGTTCTGGC	COX6B2	759.78
GTGCTTACCAGTGCGAGCGC	PEMT	759.78
GCTTTCACCTTCAAATGCCA	HEXA	759.78
GTTGCTTCTATCCACAGCAA	GANAB	758.775
GTGCTTGTTGATTCCAGGAC	NDUFA1	758.775
GGAGGGAGTGGTGCATGGTG	SNCA	758.775
GACAAATGTCAGCTACAGTG	CACNB2	758.775
AAGTTCGAAAGAGTGAGTGA	TERGENIC862930	758.775
TGAATGGGTAGACACTGACA	SLC25A44	757.77
TCTGCGACCCCGACTGGAGC	PPAP2C	757.77
GCTGGGAAACATGGCGACCG	GPHN	757.77
GCAGGCAGCACCTCTCCAGG	KCNG4	757.77
GATACCTGTACAGCTTGTGC	EDEM3	757.77
CCACCATCCTTCCCTTATGG	LTA4H	757.77
GGTTCCCCAGAGATGCTCCA	HSD11B1	756.765
CAAACATCAGCAGAATGTCC	TERGENIC438457	756.765
TGTCAACATCACCCCAGTGG	KL	755.76
TGGAACAGCTCCCGCTACGA	CHRNB4	755.76
GGATGACGATGAGTAGGCTG	GLRA4	755.76
GAACTCTACTTACATGACTG	KYNU	755.76
ATGGAGACATAAGTGGGTGA	TERGENIC836061	755.76
AGAATGACAGTCATGATGCA	GABRA2	755.76
CTATGGGGAAATCCTCAATG	RFK	754.755
GTGGTATCCTACGTCCAGAG	MAN1A2	753.75
TCTTTATTGCTTAGGATCGC	PGAM1	752.745
TATCCATAGTGAGTTCGAAG	ST6GALNAC3	752.745
GGAGTAGAGCACGTAGGAGT	CHST15	752.745
GGTTGGATTTCCCTTTGGAG	SLC25A40	750.735
GAGCTGTAGGCCTCCAGCAA	GPAM	750.735
GACCGAGTCACCATACCCCG	KDM2A	750.735
CGGGCCAAGCTGCTTAACGT	B4GALT2	750.735
ATAGATGGGCACCATGGCCA	SLC6A3	750.735
AGTACTGATAGGACCTCACA	SLN	750.735
TATACACATGAAGTTGCTGG	MBOAT1	749.73
GGCATCATTGGAGTTATTGG	ENOX2	749.73
GCAGGCAGCCAACATCCTCT	ACSM2B	749.73
GAGCCGTGCATAGACTGCTG	CKMT1A	749.73
GAACTCCCGGAACTCCTCCA	KDM4C	749.73
CTAGGGTCTCACACTGGACC	ATP6V0D2	748.725
TGCGTGGGCATCGTGGGCAG	ATP6V0B	747.72
GCATATTCATCGGACTGCAG	SV2C	747.72
GAAGGCCTTCCTCAATGCTG	TRPC5	747.72
AAGGATGGGGAAGATGCTGG	CACNG8	747.72
GATGTCGTCGAAGTTGGTGC	KCNG1	746.715
ATTGTTACCTGGTCATTGAG	IDNK	746.715
GTATGACCATATCTGAGGAG	TERGENIC682339	745.71
CTCACTGCCAAACCAGATGA	MMADHC	745.71
GTAGTGACCACATCGTCCAG	KCNJ3	744.705
GGATCCGCGCTTTGATGCAG	PDE11A	744.705
GATGTTCACCACCTCTGTGG	SLC8B1	744.705
GCTGGCAGTCATCGCTGTGG	KCNJ4	743.7
TGGTTATGGGCCTACAGCAG	ALDH1A1	742.695
GCTCCACCTCAATCAAGCCC	THTPA	742.695
GAAGGGCCTGAAAGCTCTGG	KDM2B	742.695
ACACAGCTGTGATTCACAGA	TERGENIC120340	742.695
GACAACTCAGGCTGAGCTGG	NIPA1	741.69
CCTTGGCCTCATCCAAATGC	SLC51B	741.69
ACAGCCACTACTTCCAACCA	ABCB4	741.69
GGGTCCAGCATGATGAGCGT	NXN	740.685
GATTGTACAAGGCATAGCCC	SLC17A4	740.685
GAGAATGCCCTGCACTGCAG	SLC4A1	740.685
ACTTCGTCCCAGTGCTCTGA	HAS2	740.685
TTATTTGCTCACCTGATCTG	NUDT9	739.68
TATGGTGAAGAAGCTGGTGA	KCNMB1	738.675
GCAGTCCATCTGCAATGCTC	GRIK2	738.675
TGGTCTGACACAACATGTCA	TERGENIC1305340	737.67
AAAGTGACAGTGAATGATGG	B3GALNT2	737.67
TACTAGGTAATTGATCTGGG	AMY2A	736.665
GCTGGGGAGATCATTGGCTT	SLC6A13	736.665
GACATACTCTTTCTTGATGG	TERGENIC1056786	736.665
CATGAAGTCGGCGCTGACAG	FOXO1	736.665
CAGAAGGCGGAATATCACTG	GLT6D1	736.665
AAGATTATGAGACTTGGACC	SLC25A21	736.665
AAAGTGACCTTATCATGTCC	NAPEPLD	736.665
TGAGCTTGTGATAGAAGGAG	MICAL3	735.66
GATCTCATTTTGTCTAGCAG	ABCA12	735.66
AGATATTCTCACAGGCACAG	GABRQ	735.66
TAGGACTGAGAAGCCCATCA	KCNMB3	734.655
GGTATATCCTTTCCGTGGCA	PHOSPHO2	734.655
TAACCCATTAATTCTCCACC	NAA20	733.65
GTGTTAAGTTCCACAGCTAA	IPMK	733.65
GGCTGACACCTACGAGACGC	GGT1	732.645
AAGGACTCACCTCATAGACG	B4GALNT2	732.645
GTGTGCGGCCAATGATGCAA	SOD1	731.64
GGCAGGATGGTGGTGAGCTG	EGLN2	731.64
GGAGTTCACTTATTGTGCAC	NAPEPLD	731.64
CGTCAGCGTTGACTGTCAAG	STARD10	731.64
TGGCACGCTGCTGAAGCTGG	AQP12B	730.635
TACAAAGTTCAAGGTACCTG	TERGENIC489959	730.635
CGTATGGACTTGGAAGCCCT	EDN1	730.635
GTAGAGCTTCCGCCACGACA	ORAI2	729.63
GAGTTCGGGAGTCTCCAGCA	ABHD2	729.63
GAAGTACATGAGGCTGACGA	PTDSS1	729.63
CCACTTCTACCACATGGCCA	SULT1A1	729.63
TAAGCAGCTCTACAACGTGG	C3	728.625
GAAGGCATAGCTGCTGGAGA	SLC18A2	728.625
GAAGAAGCTCAGGCCAGCGT	SLC25A42	728.625
GTAGGTGTAGGCAGATCCTG	SLC7A14	727.62
GGGCTATTGGACGTTTGACA	CYP3A7	727.62
GATGTATGTGCAACACCGTG	HYAL1	727.62
GAGTCCTTTTACACCAGTGC	NAPEPLD	727.62
GACCTGCCTGAAATGCATGT	ODC1	727.62
GAAGCCCCATCAGACACTGC	COLGALT2	727.62
GCTATGACCTGTGGAAACGT	KDM4D	726.615
GATGTCATGTTTGTAGCCAG	CHRNA6	726.615
CCTGGATGCTTCTTCCCAGG	SLC51B	726.615
CAGGCTGCCCAGCTTCCTGG	PYROXD2	726.615
ACAGAGCAATGTGATTGCTG	PIGL	726.615
GTTTGGCTGAATCTCTTCTG	ST6GAL1	725.61
GTATGGCAGCCAAGAACCTG	HTR3E	725.61
GAGGAGCATCTATCACAGTG	SLC25A38	725.61
CGTCTGTTTGTCACCCACGG	UGT3A2	725.61
TTTTCTTCCCACAGGAACGT	CYP39A1	724.605
GGCATTCATTGCCTATCCAG	SLC6A14	724.605
GGAATTATTCTTACCTCTGG	AKR1C3	724.605
GCGTGCACAGAAGCTCTAGA	ACOT6	724.605
GATTGTGGTGAACTTCCGTG	GMDS	724.605
GGAGCTCACCTGCCGCCAGG	SLC2A8	723.6
CAGCATAGCCCAGTGACCGA	LOXL4	723.6
AATCACCAATGACATTCGAG	TERGENIC709243	723.6
AAACCTGAGGCAGCATGAGC	TERGENIC183360	723.6
TCTAAGTCAATCATGTCCCG	ATP6V0A1	722.595
GGACAGATCACTATTTACAG	CHRNA7	722.595
TCTCTCCTGACTTGTCGCGG	KCNU1	721.59
GGAGTTGGTGTGGCTGCAGG	EPN1	721.59
GAGGAGGACGTGCAGCATGG	JMJD6	721.59
ATATTCTCTGTCACCAATGG	MAOA	721.59
GTTGTGTACAGTTGTGTGGA	IMPA1	720.585
GCAGTACCGCAGCCACCCTG	LPPR3	720.585
GGGAGGCCTGGGAGTCACCA	AQP4	719.58
GCAGGATCCTCGTATACCAC	CA14	719.58
GATGTCCACTGGGCTCACAG	PLIN4	719.58
GAATGCCCTACAGTTGGCAG	TRPC6	719.58
CCTGCGTCGACTTCAAGACG	GFER	719.58
TCTGTGGCCTGCCATTCCGA	ATP8A1	718.575
GATTAGGTTTGACCTTGTAC	TERGENIC747644	718.575
GACGGGCCGAGTCATGCTCG	NME1	718.575
CAAAATCTTGCAGTCCCCGC	ARSF	718.575
AGTTGGTGTCTTGACAATGG	CEPT1	718.575
TTAGGGGAGCTCTTTGACCA	CHPT1	717.57
TGGACACCCAGCAGTTGCGC	HCN2	717.57
GGTATTTCTGGAGATAGTGC	AADAC	717.57
GATCTTATTCTGGTTTGGGA	ABHD4	717.57
CAAGAGGCTGGAGTTCACTG	GNS	717.57
ATAGCTCATCCCCATATGGT	SLC31A1	717.57
TGTAGGGTAAGAAGTACCAA	SLC17A5	716.565
GGTGTCCTTACTCTCAGCCC	PDHA1	716.565
GGGCCTGTACGCATCTGCCA	SV2B	716.565
GCTCCCTCAGCAGTTCGAGG	MTHFR	716.565
GAAGGGCGACGGCCCAGTGC	SOD1	716.565
GAGACCAACAGGAGTTGCAC	KDM6A	715.56
CTTTTAGTGCCTGTATGGAG	LDHA	715.56
CAGGGCTGATGATGGCACCG	GGT6	715.56
ATAGTGCAGGACTGACAAAG	ATP13A3	715.56
GGATACGTCTCTGTTGGACA	PCTP	714.555
CAAGTTATCAAATCCAAGGG	ALDOA	714.555
AAAGCAAGTGAACCTGCTGT	TERGENIC604046	714.555
TGGTTATGCTCACTGCAGGA	TERGENIC573962	713.55
TCTCGCAGCGATACTTCCGG	FPGT	713.55
GTATCATCTGTGATTTGGCC	TERGENIC1188672	713.55
GAGCTGCCTTTATGTCGGCA	PDXDC1	713.55
GAACCCAATATGGCTACCAC	PLA2G4A	713.55
ACAGGTTCTGTGTGGAACCT	MCEE	713.55
GTGGGCAGCACATTGGGTGC	SLC7A3	712.545
GCTGCTTCCTTTTCATCCAG	AGPAT3	712.545
GAGAACATTATACCTCCCTG	STEAP2	712.545
AGGCCGACTCAACGAGTCAG	DMGDH	712.545
TGTAACTCCAAATGGGACAG	RNLS	711.54
GTAGAAAGTCTCGGTGGTGA	ABHD1	711.54
GGGGAAGAGAGCTTTGGCAC	PGM5	711.54
GGCTTACTACAAGGCCAATG	ATP5H	711.54
CATCAACAAAGTCTTGCCAA	STEAP1	711.54
CAACTAGTCATTACATCCTG	TERGENIC466127	711.54
GCTGCAGATATGGAGAGCAA	TERGENIC643420	710.535
GCAGTGCGACCCCGCTGCGA	PLCL1	710.535
GATGCATTTGGCATAGAGCC	GCNT2	710.535
GATCCTCACTGTGTTTGGGG	KDM3B	710.535
ACTGTGGCTTGGCTGGGCCC	FUT5	710.535
TGTAGGTAATCATAGTGCAG	LEPREL1	709.53
GCGCGGTATCGCTCGAAGAG	DOHH	709.53
CCAGACCTCTCGCCAAGCTG	PCTP	709.53
ACGCTGGTAGGACCCCACAG	CATSPER1	709.53
AATCCACCCTGTCTGTGCAG	TXNRD1	709.53
TGACTTTATACCCGATGTCA	PSAT1	708.525
TGAGTGGGCATCGATCAACA	CEPT1	707.52
GATTCGCTTTGACATCCTGG	P2RX1	707.52
GAGCATCTTACCTGCAGCAA	KCTD19	707.52
ATATCCATGCAACACCACAA	CYP2C18	707.52
ATAATGGCAAGTCCAGACTG	CA1	707.52
TGATTCTCTGCTAGATGTTG	FDX1	706.515
GGAGATCGTCCACAAGAGCG	CNDP1	706.515
GCAGGACCAGCTACCGGTGC	ASMT	706.515
GCACCTGTTCAGCATCGACG	SLC45A4	706.515
AGTAGTACTTCTTCTCGTAG	HS6ST1	706.515
AGGAGTCTGACTTTGAGGGC	ALKBH4	706.515
ACAGTGGCGCTTACCTCCTG	FECH	706.515
TAATATTACCCACCTATGGG	CRYZL1	705.51
GCTGCCCGCTTCTCACTCGG	SLC45A1	705.51
GAAGTTCTCCTACATCCCCG	GRIN2A	705.51
ATTGCCAGAGAATTGGCAGA	ATP5I	705.51
TTTGGACCCATGTACTGCGA	NAPEPLD	704.505
GTGATCTCCATGGAGAAGGG	CKMT1A	704.505
GCCCACTACTCACTTCCCCA	GBGT1	704.505
GCAGTATATGTGGCTCCTGG	NDUFS2	704.505
GAGTCATGGGAAAGAAGGCA	SLC2A9	704.505
TTTGTGAGTTGTGCTGGAGT	KCTD1	703.5
TGGGAGAGACAGAGAGGATG	SIAE	703.5
GCAGTGGAGCATGCATCTGG	OCA2	703.5
GAGGCTGCTGGCCTTCGCGG	NAT14	703.5
GACTGTGTCGGAAGAGGAGA	COQ5	703.5
AAGCGTAGCTCCAGAAGGAG	SLC43A3	703.5
AAATTGATGATGCCCTGCAC	SOD1	703.5
GTATGGGTTATTGGCGAGCA	UEVLD	702.495
GGTCCGCCTGTACACTCTGG	ACOT11	702.495
GCGCTGTGCACACCTCGCCC	LPPR4	702.495
GAAGTTGTGTGTGATCACCG	AQP1	702.495
AGCACAACAGACCAAAGCAC	GALK2	702.495
ACTGTTATAAACAGCATGGG	NRF1	702.495
AAAGAGAGTTGGGAGCAGAG	TERGENIC1238814	702.495
TTGAAGAGTTCCACCATCCC	PHOSPHO2	701.49
GGAGCAGCCAGTACATCAAG	TMCO3	701.49
GCTGGGAAAGGCTTCTCTGG	ALDH8A1	701.49
GATTACCTGCCATTCCGCAC	COQ10B	701.49
GAACACAATGATCACGCTGG	GALNT6	701.49
CAAGCGCTAGAAATCAGTGG	PON3	701.49
GCAGAGCCTGGTACTCCTGG	BCS1L	700.485
CCTACAGTCTCAGATTGGTG	SLC25A52	700.485
CCAGCTTGGTGCCCAGCAGG	ST6GALNAC6	700.485
GGTTTGGACTCCTCAGGGAG	SLC30A3	699.48
GGAATCATTGCCAGCAGTGT	CTPS1	699.48
CTGGTATATGGACGACGCCC	ADI1	699.48
CCACTGCTAGATACCTCCAG	TERGENIC855278	699.48
TGCTGAAATTGCTAATGTGC	UEVLD	698.475
TAAGAGCCCCAGCATCGTGC	ALDH1B1	698.475
GCTCCACTCACATCCTCCAG	APOB	698.475
TCAACCACTTCCAGATCGAG	AKR1B15	697.47
CATGCGGCTCCTGTTCCTGG	GLT1D1	697.47
GCTGTCTCTCCGTACCCACG	KCTD11	696.465
GAGTGTGGTCGAGGGAGCGT	DPEP2	696.465
CACTGTCTTAGGTCCACCCG	AQP7	696.465
AGGTGATTCCTCCTAAGGAG	KDM4C	696.465
AGGCAGCTTCGAGCAGATGG	ATP6V0D1	696.465
ACATGTAATGAAGGGAACCA	TERGENIC416195	696.465
TTTGCCACCAACCAGTCCAG	MOGS	695.46
TCCTGTGGCAAGTGTGGCAA	MSRB1	695.46
TAGATATTGTCCCTGCCCAG	TERGENIC230392	695.46
GGTGACCAGGTTGAAGGTGA	AQP6	695.46
ATCAAGGCTGAAGCATAGCC	ST3GAL3	695.46
AGCGATTGACATCTGGATGG	GLRA2	695.46
TGAGGTGTATCATAAGCTGA	CYP4Z1	694.455
TGAAAGCCAGCAGCAGGTCA	IRG1	694.455
TCTGGTGGCATTCAAAGAAG	ATP5C1	694.455
GTAATGCACTCTGGCTGCAG	SLC17A8	694.455
GGAACAATTCATCTTACCAG	B3GALNT2	694.455
GCAGCTCAAGTACTTGGTGG	SLC35F3	694.455
CAAGGGCTCCAGCTCTGCGG	NADSYN1	694.455
GTGACTGAAAACTCTGGCTG	SLC35A5	693.45
GTACTGAAACACCAAACCCT	SLC25A31	693.45
CGTTGGCGTAGTCATTAAGG	ASMT	693.45
TCGGCCTTAACATAGATCGA	NDUFS5	692.445
GAACTTGTTGTAGCTGGAGA	SLC6A3	692.445
CAGCAACCCCGCCACAGCGG	MFSD3	692.445
AGGCTCCAGGAATGTCCGCG	DGKZ	692.445
AATGTCTCTGCTGATTGCAC	ATP5G3	692.445
AAGACAAACTTACCCAGCTG	TERGENIC1402445	692.445
GGCCTGCTCAGAGCTTGCTG	CHRND	691.44
GCCCATCTGGTCAGAACACG	PDSS1	691.44
AGCTTTGCTACCAGTTATGC	ACYP1	691.44
GCTCAACCCAGGTCCTCGGG	SLC46A2	690.435
GCAGCTCTTGTCGCGAGTGG	CYP26B1	690.435
AAAGCAGCTTGATGCCGGGG	P4HA2	690.435
GCAATTTCGCCTCTATGGCA	ENTPD1	689.43
GATGTAGTTGAACATCCCGT	NOS1	689.43
TTACCTGGTTAAAAGTGCTG	AADAT	688.425
TCAGCTATAATGTGCTCTGG	KCNJ16	688.425
GGACCCCACGACCGACATGA	VKORC1L1	688.425
GGACATCTTCACCACCTTGG	KCNJ8	688.425
GAAGGTGCAGAAGTCATCGC	GFOD1	688.425
TCTGCCGGGGTCAAGTGGTG	RFK	687.42
TCTGCAGCAACCATCCACTG	SLC25A21	687.42
GGGATGAACAGTATTGCTAG	ATP6V1B2	687.42
AGAAGAGATCAGATTGGCTG	DERA	687.42
ACAACACCAAGAGCAACTCC	ME1	687.42
GTAGAGAGTCCAGCAAGGCT	GANAB	686.415
GCTCCACCCTCACCAACCCG	SLC6A3	686.415
GAGATCATCTCCTTTGGCAG	PCK1	686.415
GAAGTCCTTACATGATCAGA	KYNU	686.415
CATGAGTATATCCCCTGGGA	SLC1A2	686.415
ACAAAGCAATCCAGTTTCCA	GLCE	686.415
TTAAGGTATCAATCTGGTGG	CYP20A1	685.41
TGTGTAAGCATAGACAGCTT	TERGENIC542818	685.41
TCATGGCTCTGAGCACACCG	CA3	685.41
CAATGGTCATGCTTTCAACG	CA2	685.41
GTGGCTGGTCATCCAAATCC	SULT1E1	684.405
GGTGCGTATTCCGGAACTTG	SLC35A5	684.405
GGCGTACGACATGTCCACGA	ZADH2	684.405
GCATGCTGTTGAAATCACTT	CRYZL1	684.405
GCATCTGCTGACCTTCGTGG	GALNT16	684.405
GCACAGTCAGGGCCCATTGC	RPE	684.405
GCAATGATGGCGATTCCGTG	CA8	684.405
CAAATATACCTCCATTGCCC	SLC35B4	684.405
ACACATGCTTATGTTTGCCA	MFSD8	684.405
GGTCCTGTTCGACTGTGACG	PDXP	683.4
GAGAACGTCCTCATCACCGG	DHRS3	683.4
CAGTATCTCCCAATCCATGC	LYPLA1	683.4
ATGATACAGAGCAGAATCCT	HTR3B	683.4
ACAGGATCTCTCGCACGCAG	SLC4A11	683.4
AAGCACATCAAAGCCACTGT	ADHFE1	683.4
TCTGGATGGGATTTCAATGA	AMY2A	682.395
TCACGGATCTCCTTGAGCAG	GRIK5	682.395
GCTTGGAGCCACTGTGGCAG	SLC30A8	682.395
GCAGACAGGCCTGGGCACCA	CHSY1	682.395
ATTTGGGCCACAAATGGGCA	TERGENIC210678	682.395
ACATTTGAGAGCTTAAGTGG	ATP8A1	682.395
TCACCAGGTACTGTACCCCG	KDM4B	681.39
GCGGTGGCCCGAGTGGAGAT	COX6A2	681.39
GCGATGCTTCAGTACCTCTG	ATP5O	681.39
GAATTACGCTCGCAGAGCTG	ATP2B1	681.39
GAAGGAAGCTGAGGAACCTG	TET2	681.39
CCTGCTGGAAAAGTGAGTTG	ATP1A4	681.39
GTGACGCTATCCACGACCTG	SLC25A41	680.385
GATTCCTGATCACAGACCCA	GTDC1	680.385
AGAGTAAGGAGTTGAAGGTG	ALKBH3	680.385
AAGGTCTGATGTGTTAACCA	ATP11C	680.385
AAGGGCTGTTGCAATTACAT	UGT2B11	680.385
TGGCACCAGACCTGCAGCGA	ALDH3A2	679.38
TCACGGAGATCAAGGAGCAG	DUS3L	679.38
GTACAATAGTGCCCCACTGG	RHAG	679.38
GTAAACTTTCTGGTGCCCAG	HTR3D	679.38
AGTGCTTCGATTATCTTTGG	EXTL2	679.38
AAGCGGAACACAGTTCATCT	GCNT7	679.38
TGCTGTAGGCTCATTTGCAG	GAPDH	678.375
TCCACCGCTCACCTGCGCGT	IPPK	678.375
TCATGTGGACACAAAATCCG	GCNT1	678.375
TCATCGTCTACAGACTGCCG	CYBRD1	678.375
GCTGTGGTGCCAGGATGCTG	SVOP	678.375
GCAAAACTTACCTTCTCTGG	ARSB	678.375
GAACTGTGGGCTCATCGCTG	CD36	678.375
ACGCTCCATTGTGTATGCCA	GLUD2	678.375
TGTTTGTGACATCCAAGCTG	AKR1A1	677.37
GTAGATACAGCAAGCCATGG	SLC2A10	677.37
GATGCAGTTCACCCAGGCTG	TAP1	677.37
AGTCCAAGCATGATGTCCAG	PDE7B	677.37
AGACTCACGACATAGACCAG	HTR3B	677.37
AACATGCTCTACTACACCCG	TRPV1	677.37
AAAGGAACTCAGCTCTCTGG	ABCB1	677.37
TCACCAGTTCAGAATGGCAA	BCO2	676.365
GATCGAACTACTGCTGCCCA	ASNS	676.365
AGGGTGACAAAATAGATCCA	CACNA1S	676.365
GTTCCTACTCAGAGAATTGA	ATP6AP2	675.36
GTGAAATAGACCATGAGGAG	DPAGT1	675.36
GGTTCCGAGAAGTAAAGCTT	AKR1C3	675.36
GCACCTTGTGTGTCTGCCGT	GAMT	675.36
CTTGGGGACAGATTGTACGG	EPN2	675.36
ATAGTCTGTCTTACCCAATG	STEAP1	675.36
GGCCAAAGGCTGCTGTGCGC	SLC25A43	674.355
GGAACATGTCGACCATGTAG	HAS1	674.355
ATGGTGGAAGTACATCCTGC	SLC35F2	674.355
ATGGCAGAAATGCGGTCCCG	GDE1	674.355
ACTGTCTGGGACATCAGCAA	B4GALNT2	674.355
ACAGCCAGCCCAAACGCACA	SLC7A13	674.355
TAATGGTGACACAGGTGTCT	KCTD9	673.35
GGTCAGAGCATGCGTCAGGG	SLC6A16	673.35
GCACCGAGTACGTGTACACG	B3GAT1	673.35
GAAGCAGGAATACTTTGTGG	PYGL	673.35
ATGGAGAAGAGCCCAAGATG	SLC1A3	673.35
CGTCTGGACTCCAAATCCTG	TERGENIC289842	672.345
AACAGCATCTCCTCATCCGA	DBI	672.345
GCTGCTACGAGATCTCCCTG	HMGCL	671.34
GCGTTCAATGTCATCAATGG	ENO1	671.34
GATCCGGTCTGCAATGATGG	MTHFD1	671.34
CATCGAGACAGATTTTGAGA	SLC39A3	671.34
GAAGGTGTGATTGAGCCAGG	SLC7A4	670.335
GTGCTGCTGAGAATGATGAG	SLC4A5	669.33
GGTGTCAGCACCTTTGACTG	ABO	669.33
GGACGTGCAGTACCAAGTGT	ALDH4A1	669.33
GCCAGAGATCGACAACGCCC	POR	669.33
GCATACTTACCCACCAACTG	SLC4A4	669.33
GCAATCTACTCTCTTAAGCA	TERGENIC1096826	669.33
GAGCTGGTCTGGGAACAGGG	PLA2G4E	669.33
AGTGACCACAGTTGCCAAGA	INSIG2	669.33
AATGAGGCGAGCATAGGCGC	SHMT2	669.33
GGATGGTGTGGCTTCCACCG	BCS1L	668.325
GACGTGATGGAAGACCACCA	BCMO1	668.325
TTAGCGGATCTGCGTTGTGG	CUBN	667.32
GGCTTGGAATTCGGTGCGGA	DHRS4	667.32
GCAGCATCCACTTTGTACAA	MMAA	667.32
GATGTCCTCAAAGTGGCTGC	PNMT	667.32
GAAGAGGCACATGCTGCCCA	SLC2A8	667.32
CGCGGAGAACCAGACAGCGC	LOX	667.32
CGCATTTTGGTACTACACCA	ATP5L2	667.32
CAGGATCAGCCGCCAATCGG	UQCR11	667.32
AGAGTACAGAGTGTGTTCCC	COQ3	667.32
AAGCGGTTCTGGTATATCGA	LPGAT1	667.32
GCTGCCAAATTTATTGGTGC	ATP5G3	666.315
GAGGAAAGTCACTTTACTGA	SLC7A11	666.315
AAGAATCAGACTGAGAGCTT	PLA2G7	666.315
GAGTTCAGGAGTAGAGGGAG	JHDM1D	665.31
GAGTCGGTGGCTGTAAAGGA	CA11	665.31
TGAGGCCAGCAAGTTTGTGG	ACE	664.305
GTGTTGTGTGACTTGAACTG	ST3GAL2	664.305
GGATGTTGACAAGGCAGTGA	ALDH1A1	664.305
GCCGTGTGCAAATTCACCAC	GYG2	664.305
GAAGAGATTGAACGTGTCGT	CYP2C19	664.305
ACTGTGAAGTAGTGCTGCTG	ATP13A3	664.305
AACATACTGACCTGGAGGTG	ATP5H	664.305
TCGGCTGGGCCTGGAAGTTG	NUDT7	663.3
TAAGCCTTCTCATCCACCAG	GAL3ST3	663.3
GGATCATTGACCTCAAGGAA	SULT1A3	663.3
GCTTTGGAAAGCCATCAGCA	AQP6	663.3
GCAGATTTATCCACAGCTAA	HIBCH	663.3
GAGCGATATTTAGCTCCCAA	AMY1A	663.3
ATGGGGACCCTATTAGGTCT	SUOX	663.3
TCTCAGGCTGCACTTACCAG	FAH	662.295
GCAGCCACTTTTCATGGCGA	SLC43A1	662.295
GCACTCCCTCCGGATCAGTG	CANT1	662.295
GAAGGAGTGGGCCATGAACG	COMT	662.295
ACAGGCCCTCAAAGACCTCA	IL4I1	662.295
GTTGCCGTGCTCCTTCGCGC	HCN1	661.29
GGGGACCGCCTTGCTCGGGA	COQ7	661.29
GGAGGCCGTACCTGTAATGG	GALNT16	661.29
GCTGCGCCGGTACCCATCCG	NDUFS8	661.29
GCTGAGCAGGTAGGACGCGC	PYROXD2	661.29
GCAGATCTTGGATGATGGAG	AHCYL2	661.29
GAGATATCCAGTCCTTCCGT	NOX4	661.29
GAAGTGGAACAAGCATATCG	SLC24A1	661.29
GAAGGACAAGGCCTATGTCC	KCNE1	661.29
CATACTGCTCACCTCTGTGA	CNGA1	661.29
AGAGTTTCTGCAGCATGGCT	DDAH1	661.29
GTGGCGGGCGAGAGATGTCC	SULT1A2	660.285
GTAGATGGGATTCACACTGA	HDC	660.285
GGTTCATACCAAGTAAGCTT	SATL1	660.285
GATGCGTGAGAAGGTCATGA	SLC17A9	660.285
AGTCCCAGCCCAGGCAGCAG	XYLB	660.285
GTACTGCATGGTGTTCTTGG	PPAP2C	659.28
GTACAGCTCAGCGCTGGGGA	ASMTL	659.28
GGACGCGTCCAAGAGTGTGG	MTR	659.28
GCTCCTTCTCCCGCTCCACG	VKORC1L1	659.28
GAGATGGTGCTGTATTGCCC	COX15	659.28
TGAGTGGCCTCCATTCCCTG	ALKBH2	658.275
TATAGGTGAGAAATGTGCTG	ATP6V0D2	658.275
GTTAATCAGGATGTAGGAGA	KCNT2	658.275
ATGGCCTCCACATTGAACGC	SIRT4	658.275
AGTGCGTGCAGCCTTTGCCC	CAD	658.275
TCTGAGCTGAGAATGCATGG	ABCC5	657.27
TCACCATCGTGGTTGTGCAG	ATP1A4	657.27
GTAGATGAGGTTGGCGAAGA	SLC26A1	657.27
GGAGACACGCATCGACTCGG	HCN4	657.27
GAGACGGTGACGGCTAGGCA	B3GNT4	657.27
TTGGCTCTCACTCTGGGCTG	SLC39A2	656.265
TCTGTCCACCTACCTGATCC	CHST13	656.265
GTCTTCCCGAAGCTTCGACA	HTATIP2	656.265
GCCGCAGGCGCTGCACATGG	UPP1	656.265
GCACAAAATCAACCTTGTCA	SIRT4	656.265
CTAGACCTGCTGCTATGTCC	CTBS	656.265
GCTGCACCGTCTCCTTGTTG	PYCR1	655.26
GCGGCAGCAAAGGACATCCG	RDH13	655.26
GCCACACCGCCAGCTCCCTC	HS3ST3A1	655.26
AGCGCCCGAATCTGGCTTGG	FTH1	655.26
TAAGCAACTCCTACAGGCGA	ENOSF1	654.255
GTTGGTAGTCATATCACTGG	ATP6V1A	654.255
GGTGGATAACCAACAAGATG	DHRS7	654.255
GGCAAGGATGAATGAAATGA	STARD3NL	654.255
GCATAGATGGTGGGCAGCTG	B3GAT2	654.255
GTGGCGAATGAGCTGCAACA	CYB5R2	653.25
GGATATTTGGGATATACCAG	SLC38A2	653.25
GAACGACATCAATGCTGCTG	TRPM8	653.25
TGCCATTGTACAGTAAGAAC	GLRX2	652.245
GTTCTCTCTGATGTCCAGGA	DHFRL1	652.245
GGGACCAGAGGAAGACCGAG	SLC4A1AP	652.245
GAAAGATTCAGACCTCCCAT	CRYZL1	652.245
CGTGCTTCTCGACTCCCTGG	NAGS	652.245
AGCTGGGATGAAAGACAGCA	ETFA	652.245
ACAGGCATTAACTGCTCCTG	LYZ	652.245
TACACCACGCCCCTGACCCG	AOC3	651.24
GTTTGCTGGCTGCTTGATGA	BDH1	651.24
GTGTCCCTTGGCATGAACAC	AQP7	651.24
GCTCATCGGCCTCTACCTGG	KCNK12	651.24
GCGTGACCACCCCTTGCCGG	COX4I1	651.24
GAAATGGCTGCAAGTGGCCG	PYROXD2	651.24
CCTGGAAGCAAATTATCTGG	SLC35F1	651.24
ATGGATAGGGTGCTGTGCCA	NQO2	651.24
AGGCTCACCAGTCACAGTGA	LGSN	651.24
GGGCTTATTGCTCCGCGCGG	CHRNE	650.235
GAATCAAGGCATCTTGGCCC	GRID2	650.235
CAAGGCAGAATACATTCCCT	NUDT13	650.235
AGTCCTCCGGGACTTCCCAG	ATP6V1A	650.235
TGTGTGTATAGGCTTTGGCA	VDAC3	649.23
TCAACATCTTGGGCAAGTTG	NIPA1	649.23
GGCCCGCCTGCTGTCACCAG	COMT	649.23
CAGCATGGGTGATAAAGGCA	UGT1A6	649.23
ACAACGCACTCCATTTCTGA	PTGR1	649.23
TCCGAGGAACAGAGCTGTAG	AKR1C4	648.225
GTCCCGGCCGCGCTAATGTG	TERGENIC4649	648.225
GTAGCCCACTTTATTCACAG	SHMT1	648.225
GTAGAGCGTGCACACAGTCA	ATP13A2	648.225
GCAGCACCACTTTAGACCGG	KCNS1	648.225
GACGCCCAAGACGGAGATGA	AANAT	648.225
CTGAAGCCTCCTCTCACCAG	GALNT5	648.225
CCTTACCACTCACATGCGGA	APOM	648.225
AACAGGAATGGTAAGCCCTG	TERGENIC701069	648.225
GTTGCCCTGACCAAAGCCAG	HPDL	647.22
GTACGGGGTCAGGAAGGGCT	SLC19A2	647.22
GGTCCATGCGCACCATGCGG	KCNQ5	647.22
GGCTATGGCAATGATCGACA	SLC30A7	647.22
GAACTGAGGCCCACGTACTG	ECHDC2	647.22
GAAAGACACTAAGATCCCTT	TERGENIC571043	647.22
AGTCCCTCTGCCCCACATCC	COX6B1	647.22
TGTGATGTCAGGCTTGATTG	SLC26A2	646.215
TGGAGCGTACAGCACAGCAC	PDXDC1	646.215
TGCACAAATAGACCCAGTGG	TRPA1	646.215
TCAGAGCAGCTTGCTTGGTG	SLC38A2	646.215
TAACTCCAGGTCCAGAAAGG	GABRG3	646.215
GTCATCCGCACTGTCACCAC	SMOX	646.215
GGATGCCCAGGCAGGATGCA	ATP6V0E2	646.215
GCTTCTACTTGCAATTCGGT	SLC33A1	646.215
GCGCAGACTGCAGTGACTGG	CERS1	646.215
GCAGTTACATCCGGTGATCA	SLC25A38	646.215
GATTGAGAGCGCCGATGCTG	KCNN4	646.215
GATCCGGATCTTCATGGAGA	ADI1	646.215
GAGCCCCTACAACTACCTGC	LEPRE1	646.215
GACCTCACAGTTATCAACAG	LPPR4	646.215
AAAGAGCAAGGTCCACACAC	GSTCD	646.215
GAGCAGGCTGCCGTGAGCTG	PLA2G2F	645.21
GAGCAGCCTCCCAATGCCAG	SLC22A17	645.21
ATTGAGACCGAAACAACCAT	KCNJ5	645.21
ATGGGTGGAAGTTGATACAT	NMNAT1	645.21
GCATGGAGCAACCTTCCCTG	DUS2	644.205
GCAGAAGGTTGTGATTACCA	NOX1	644.205
GATTGGCGTCCCCAGTGCTG	CEL	644.205
CATGAGCATCATCTCAGCAG	RHCG	644.205
AGAATGATTGACCAGCTCCA	FABP12	644.205
AATAACAGCACGACCCACCG	SLC17A7	644.205
TCAGTGAGCTCAGTGCCCCT	SLC25A20	643.2
GGTTGAGCTGACAACAGACA	NMNAT2	643.2
GCTTTGGTAATATGCAGCAA	NDST4	643.2
GCTGTGCAGACCCTCTGCTG	CA8	643.2
GCAGTAGCAGCAGCGGCCGG	LEPREL2	643.2
GAGTGATGTAATCCACCCTG	SLC25A28	643.2
AGTGCAGGTTGCGGCTGCCG	SLC25A46	643.2
AAGGGTGAAGTTTGCAACGG	SLC25A14	643.2
TAAGATCATCAGGCTTGGCT	SULT1C3	642.195
GCTTGGATCCTGAATCGTGT	FMO5	642.195
GCAGTTTGACCCTCTCGATG	SLC25A4	642.195
AGACATTCTGGAGCAGACCC	SLC3A1	642.195
TTCTAGGTAATTGATCTGGG	AMY1A	641.19
GCATATGACTGCTGAAGCCC	SLC39A2	641.19
GCACGTACCCCACCTGGACA	ATP4B	641.19
GATGGCTATGATCACCGGCG	SLC35E3	641.19
GACACATTGACCACAGGTCG	CA11	641.19
AAATGATGGTAACGGAGCAT	DDO	641.19
TGAGCGGTGCCACACCGTAG	AQP5	640.185
TCTGAGGGAGGATATAGCAG	GRIK1	640.185
GGATCAGCCTCATCACCGAG	G6PC3	640.185
GCGGCGACTGCGCGACATGG	KCNG1	640.185
GCATAGATAATCCTCTCTGG	ODC1	640.185
GATTGTTCCTGTGGAAGCCA	GNE	640.185
GAAGTGATTGCCAATGCCTC	DSE	640.185
CAATTGGTTCCAAGACGCGT	ATP5A1	640.185
AGAGCATCACCTGCAAGTGG	LOXL3	640.185
ACGACATGCAGAAGCGGCAG	SLC45A4	640.185
TCATGGAATTACAATGGGTG	HIBCH	639.18
GGATCTGACCACCACTGAGT	TERGENIC273913	639.18
GCGAAGCGCAGGGCCAGCTC	PDXP	639.18
GCCTCCCACGCACATCACCG	CRAT	639.18
GCAACATCCAGATCATCGAG	SLC25A44	639.18
GAGAAGGACTTGCATCATTT	MANEA	639.18
GAATGGATCCAAAATACCCT	AGPS	639.18
GAAAGGAAGACCATCAATCA	ATP13A3	639.18
ACCGTTAAAGCCACAAGTGA	GSTZ1	639.18
AAAGAGTCCAAATGGATTGG	CA10	639.18
TTCAGGGAAAGAGTATGCCA	EBP	638.175
TATGTGCCAACATCATCTCC	TERGENIC238526	638.175
GTGAGGCGCGAGCGTGAGGA	LPCAT1	638.175
CAAGAGTAGAGCACACTCCA	FTMT	638.175
ACCATGACAAGCCAGTCTCA	ATP6V1G3	638.175
ACATCCAACAACAAACGGCA	SLC17A4	638.175
TTGGCTTAGGCAACGTCTGG	SLC6A13	637.17
TGGTGATTGCAGAGACGCTG	TBXAS1	637.17
TCTTCTCACAGATACACCTG	TERGENIC868046	637.17
GGTGAAGCGGTAGCTGGTGA	GABRD	637.17
GCCCCTTCACGAGGTCGCGG	FUT4	637.17
GCAGATGTGGCGTGTTGAAG	SLC25A3	637.17
GCAAGAGACCACACTTGTGC	FABP3	637.17
GATGTCGCTCGAGTGGCTGG	ASPHD2	637.17
GATGATCGCGCAGACCGTGA	SLC25A6	637.17
GATAACGCTCACTTGGGTAG	B3GALT2	637.17
CTGGTGCATCTGTTTGCCGG	SLC25A36	637.17
CATGTCAGCCAAGGACGAGC	PDE6D	637.17
CATCCATGAGAACATTGGTG	KCNE2	637.17
CAGCAGTTTCCAGTCCACAG	PIKFYVE	637.17
AGAAAGCCCTCATGGAACAT	TERGENIC830772	637.17
TTTGCACACATACCAATCCG	CYP4A22	636.165
GGGGCTCACTGCTGGAAAGG	ATP8B2	636.165
GGAGGCAGATAACAGGATCG	IL4I1	636.165
GCCATGCCGACCACGTGCGG	GCLC	636.165
GCCACGCCTACCTGCCAGTG	ARSI	636.165
AGATGGAGAAAAGGCTGTCC	MAT2B	636.165
AAGGAGAAGATTGGCACCAG	MOGAT2	636.165
AACCAGGAGACCATGACCAG	AQP4	636.165
AAAATGGAGCTTGTTAGCAC	SRR	636.165
GTTGGAGCACAGTGAAGGCA	FPGS	635.16
GTGTCCTCACAACATCAACA	SLC25A30	635.16
GGTGTCACCATCGCAGGTCA	2023-03-01	635.16
GGATGTTATAGATGATGGCA	SLC35B1	635.16
GCATCTCCTGGTGAAACACG	NOS2	635.16
GACAAAGCTGAAGTTAGCAT	CSGALNACT2	635.16
AGATCAGGCCAAGCTGATGG	SLC1A2	635.16
AGAGAGACAGACTACAGTGA	KCNMB3	635.16
ACTACATGTGAAACAGGTCC	G6PC2	635.16
TTAGACATCTGACTACCCAG	PLCZ1	634.155
TCGCCAGGCATTGAGTGCAG	ALDOC	634.155
TCAGATAGCACGCGCTCCGA	HS3ST1	634.155
GTTATGGGAATATGATGCTG	GALNT13	634.155
GTGTCACCCATACCTCACGC	AKR1B15	634.155
GTGAAGGCCTATCTGAGCCA	PLCB2	634.155
GTAGGGATTGAGGGTGCAGA	SCNN1A	634.155
GGCCAGCCCTACCTCTTCGG	CHPT1	634.155
GGCAGGGACTAATGCACCCT	TERGENIC940105	634.155
GCCTGACACCACCTACACCG	CHPF	634.155
GATTGCCATGACTGATGTGG	NPR3	634.155
GATTCGGGTAAGAGTCTCCA	SLC1A3	634.155
GACGCTGATCCTGGAGCCTG	ACOT2	634.155
CAAAGGCTTCCACACAGAGG	ATP11A	634.155
ATGGGACTCACAATGACACA	ABHD13	634.155
AGAAATGCAGGACATCACAT	NMRK1	634.155
ACACTCTTGGCTTACCTCCG	NOX4	634.155
AAAATCTCCTGCCAGTCAGG	ABCE1	634.155
TACAGTCACAGCTTCACTCC	UGT2B10	633.15
CAATCAGATCATACTGGAGA	GABRA6	633.15
TGAGGGATTACTTGCTCCAA	ATP5SL	632.145
GTATAGCAATATGCTTGGAG	SLC25A3	632.145
GGGATGGTCGATCACAACTG	CHRNG	632.145
GGCATGGCCGACATGACCCG	LPIN2	632.145
GCAACGCTGAAATTCACCAA	TP53I3	632.145
GATGAGGAAGGCGTCCACGA	KCNJ3	632.145
GACACAGGGCCTGTGCCCCG	P2RX4	632.145
CTGTTGGCAGAACCCACCAC	SLC31A2	632.145
CTGTATTGCACACTCTACTC	MMADHC	632.145
ACTCACCATTTTCCTCCAAG	NDUFB6	632.145
TGCAAGTGGGACCAAGGCTG	TERGENIC407788	631.14
GTTGTGGGAGAGCTTCAGTG	SLC8B1	631.14
GTGGTGAACTATGGCATCGG	P4HA3	631.14
CAGATAGTGGTTATGACGTG	LIPK	631.14
AGAGCAGGTAATGGCAAGCA	APOA5	631.14
ACCGTGCATTATAACATGGG	SDHA	631.14
AAGGGCTTGTGAGAAACTGA	HGD	631.14
TGTATGCAGGTTACAACCAC	TPK1	630.135
TCTGCCCGCAGAACTCGCCC	SLC44A2	630.135
TATATGAGCACCAGAAGCTC	TERGENIC720058	630.135
GCTCTGCTATGCACGGAAAG	ACOT13	630.135
GAACTGGAGCGCCTGAGCGA	UQCRC1	630.135
GAAACGATTACTCCTTCTGA	TERGENIC805779	630.135
AGTGCTTGAAGCACTTAACA	NMRK1	630.135
AGGGGCATGGAGCACAGTGA	SLC51B	630.135
ACGTCCTAGGACAGATGCCA	ABHD4	630.135
TTGGAGCAACAGGATTCCTG	NDUFA9	629.13
TCTTACCGTCCCCGTTGGGG	NFKB1	629.13
GTCATCATCGGGGTGTCCCT	AQP7	629.13
GATCGACTTTGTGCTCTCTG	SLC6A6	629.13
GAAAATAGGAGTGGTTGGCT	ACYP2	629.13
ATGGGGCACCTCCCTAGTGA	ALKBH3	629.13
ACATGGCGCTGCGAGTGGTG	GCSH	629.13
GTGGCAGCATCGGTGAGCAG	LYPLA2	628.125
GGTAACACCTTCATCAGCAG	HEPHL1	628.125
GGACGACAATGAGTGTGCAG	GABRG2	628.125
GCCCATGCTGGTTTAACCTG	TERGENIC679642	628.125
GAACTTCAACATCCATGGAA	GNS	628.125
GAACTACTCCCACACCATGG	ST3GAL1	628.125
ATCCTTCATGATGTTTCCCT	COX7B2	628.125
AAAGGTCAACATTCTACCAC	SLC25A17	628.125
GTCATGTAGCACAGAAGTGA	CYP2C19	627.12
GAGAACCTTAACATGCATTG	NAT2	627.12
GAATCTTCGGTGACAGACAG	SLC35F4	627.12
TGGGTGCTGATTGACCGGAG	KCTD13	626.115
TCTGGAAGTCACCATTCCGG	SCN8A	626.115
TCCAAGTCTTGCATAAGATG	HPGDS	626.115
GTATGCCTTCAAGCTGGCGC	IDH3G	626.115
GGGTGTCCAACTTCAACCAC	AKR1C2	626.115
GGACACTCAGCAAATTACAG	SLC35A1	626.115
GAGGAGCTTACCGATGGATG	TAT	626.115
GACATTCCACATAGGATCGA	GLT8D1	626.115
AGATTGCTTTTCTTGAGCAG	SLC35F4	626.115
AAAAGGTGATGGGCAAGGCA	TERGENIC601209	626.115
TGACCTCGAAATCTGGATGG	CTBS	625.11
TCTTGGGGTTGCAGCAGCGA	SLC25A38	625.11
TCACAGGACAAATGATGCGA	NDUFA12	625.11
GTAGAGCTGAGCGGACCCCG	ASPDH	625.11
GAAACTCTAATGCTATCACC	TERGENIC1282767	625.11
TGTGCCCATTGACATCGAGG	ITPR3	624.105
GTGGTATGTGAAGCAGTGCG	MAOA	624.105
GTCTGACCGCGACATCGTGG	B3GAT1	624.105
GTATAGAAGTCGCAGAGCAG	NXNL2	624.105
CGTGCCAGGCAGAGACTCCT	AQP12B	624.105
AAGGTGCGCTCCCCAGTCAG	GGTLC1	624.105
AAAGTCATTGCATCCCTAGA	MGAT4C	624.105
TTACCAACCGGATGACACGG	KCNA2	623.1
TGCCGTGCTCACCTGGGCTC	APOA5	623.1
GCTATATACGAACAGTCTAG	TERGENIC781729	623.1
GCTATACCTGGACTGAGTTG	KCTD1	623.1
GAAAGGTGAAAATGCTCCCG	SCN5A	623.1
AGGTGATGAAGTAAGAGCCG	ATP11A	623.1
TGCTTGCCATCACCCCACGC	CIDEA	622.095
GTGGTCTTCGTGTCAGCCGA	NXNL2	622.095
GGGGCGGCCGTACCTTGCGT	CYP26C1	622.095
GCATCTCCCAATTCAGGCCA	SLC34A2	622.095
GACACGGCGAGCCATGGGCG	PSPH	622.095
GAAAGAGTACATCCTTGTGG	P4HA2	622.095
CTTGAAGGAGTCACAGGAAC	NPL	622.095
TTACTGTCCAGGCATTGCCA	SC5D	621.09
TGTTGAGCCAGACTTGACCA	CNDP2	621.09
GTTTACTGGAGAAACTGCGT	ALKBH1	621.09
GTTGTGCAGGTCCAAAGGCT	CA14	621.09
GTATTGGAAGGAACTGGCCC	MAN1A1	621.09
GGATGAAGGAAGGAGAGTAG	CA1	621.09
GCTGTTCCCTCCTCCGCCGG	RPIA	621.09
GAACGCATCTGCAGATGCCG	STAT5B	621.09
CCATCGAGTTCATCAACCGG	ALDH3B1	621.09
ATTAAGTGGAGTAAATGGGC	SDR16C5	621.09
ATGGTCCCAGACCCTCATGA	KDM8	621.09
AGGACTTCTGCAGATACCCA	ATP6V0A4	621.09
AGAGCTATTGTAACAAGCAG	TERGENIC376086	621.09
ACTGTATCCCGGTACTGAAG	SMS	621.09
ACAAGGCCTCACAATGCACG	CP	621.09
GTGTTCCCTCCATACTGCAG	B3GALNT1	620.085
GTGGTTGTGCCAGTAGGCGC	NOX5	620.085
GTAGGCAAGGAATTCAGCAG	ATP6V1B1	620.085
GGGCAGTCGCTCCAGGGCAG	SLC6A19	620.085
GGCATCTTTTGGCATCGCTC	PANK3	620.085
GCTGCAGTTTGTTGCCCCAG	SUMF1	620.085
GAGTAATGGTGTGTTAACAG	KDM4C	620.085
CAGAAAGGTAGGGCTGCCAG	DAO	620.085
AATACTGTTTTGCATCCTGG	ENOX2	620.085
AAGGCGTGCACCGGTTCCAG	PGS1	620.085
TGATTTCCGAAACATGACGA	GRIK3	619.08
GTGTGCGGCAGTGTCTGGGA	CYP11A1	619.08
GGCTGCAATCAACAATGCCA	ADH4	619.08
GCACCTCCGTCTCCCAGCAA	LOXL1	619.08
TGTGTATTCACAGAAGGTGC	ADH6	618.075
TCATCAGGTGATTCTGGACA	LYPLAL1	618.075
TAGGTGTGGGGCTTCTACCG	SLC25A47	618.075
GTTGTGGCCGCGGCTGAAGT	KCNK13	618.075
GTGTTCGACTTATTGAAGGG	DGKK	618.075
GTGATGATCGAGAAGATGAC	PLA2G2E	618.075
GCAGGTCTGGCCGGCAGCCA	ARSD	618.075
CTACTTTGACCGCGATGATG	FTH1	618.075
AAGAAGCTCCGTGGCTGGGC	LPGAT1	618.075
AAATAAAAGCGTTGCAGCTG	MOCS2	618.075
GGTGTCCAGACAGAGTCTGA	CHRNA5	617.07
GGGCGTGATCAGCGTTCCCA	GLYCTK	617.07
GCTCCAAGCGTGATCACCCA	SLC25A4	617.07
GAATTAATACGATCGCCATG	PANK2	617.07
CGAGGTGGATATGAAGGAGG	SLC3A2	617.07
CCCTCCCGCAATGCCGCAGG	SLC25A16	617.07
ACCATGGCTACCACTACTGG	SLC9A5	617.07
ACAAACGAGAGCATATGCCA	AADACL3	617.07
GTGCTCTTCCCAGCTCCCGA	GUK1	616.065
GGGGAAGACTGTAATAGCGG	DLAT	616.065
GGCGACATCACACACAGGTG	MOCOS	616.065
ATTTTCCAGACTGCTGGCAT	NAMPT	616.065
ACTCCCCTGGCATGAAACAG	MOGAT1	616.065
GTGTCGGAAATCGTGCAGAA	FABP1	615.06
CAGATGCTTTGTCTGCCCTG	CDS2	615.06
TGTCTCGATAGGTTGTGTGA	SLCO1B7	614.055
TCATAGACTCACCATAAGTG	GABRA4	614.055
GTGGCCATCATCATCATCAG	SLC7A9	614.055
GTAGTCATGGGAGCAGGAGG	CUBN	614.055
GACAACAACCCAGTACACTG	DMGDH	614.055
GAACTTGTCTTCCCGTCGTG	PTEN	614.055
CAGGATGTCTGTGATCGAGG	PYGB	614.055
ATGGCGCAGGTGCTGATCGT	RNLS	614.055
ACCCTCCTATGAGAGTCCGA	PGAM4	614.055
TTACTCTCCAATTAGAGGGA	KMO	613.05
TCTGTGTCCACAAACTCCTG	SLC35F4	613.05
GTTCTACAAGGATGTGCTGG	NAA50	613.05
GCAGCAGAGGAATATCACAT	NOXRED1	613.05
GATGTGAAAAGCGTGGATCA	TERGENIC114836	613.05
CGGAAGACACAAGGCACCTG	NAT1	613.05
ACGGATGACAACTTTAGTAG	GLT8D1	613.05
TATGTGTCCTCACCAACCTG	GOT1	612.045
GATGGAGATGAAGATGGCTC	SLC7A8	612.045
GAAGATGAGCTCCTTCGCCA	ECHDC2	612.045
GAAACAGCCCAGCATGCCCA	FECH	612.045
CCGGCGTGGCAGATGACCTG	AMT	612.045
CATTAGGTTATGGATCGCCC	ALDH7A1	612.045
AAGGAACTGACTGTCATCTG	GRIK2	612.045
GGGCATTGAGGATACATGGA	LDHB	611.04
GCAAACGCTCAATGACACTG	HIF1AN	611.04
GATTCTGGTGGAGGAAAGCA	ST8SIA6	611.04
CCTTGGGCTTTCTTATGCCA	SLC38A2	611.04
TGATGGGCTTCAAGCAGTAG	TERGENIC345439	610.035
GGCTGGCAGGGAGTGAGCCC	GCNT1	610.035
GATGTGTGGAAGAAAGATGA	TERGENIC404864	610.035
GATCTTCCTGGTGCACACCA	AQP4	610.035
GAGTGGCATCATTCCCAGGG	SLC10A6	610.035
GAAGGGAATGAAGATTCAGA	STARD7	610.035
TCACAGAGCCCAATTTCTGG	DBT	609.03
GTTCGGTTACTGTCTCCTCG	DAD1	609.03
GTTCAACAAACTTCGAGTTG	SLC30A4	609.03
GTGCATCCGCGAGTTCCGTG	NAT8L	609.03
GGTGCTGACTTCACAAGGCA	DGKA	609.03
GGCCGTGCATGCAGAAGTGG	KDM8	609.03
GGATGAACCCATCCCAACCC	FTO	609.03
GCGGTGATCGTGGCCTCCAG	CHST14	609.03
GAAGACCACAGCACCCACCA	KCNK18	609.03
GAAATCGATGGAAGCCCTGA	ARSA	609.03
ACAAGATGCTCATGTTGCGT	EXTL2	609.03
TGGATGATCACTCTGAGCGA	SLC39A14	608.025
TCAGCAGCTGGACAACGGCA	SLC2A9	608.025
GTTTCATGGATTACAGTCCA	DUS4L	608.025
GTTACGGACAAATTGGGCCA	ATP5L	608.025
GGCATTGTTAGACTTGGCCA	SLC7A7	608.025
GGAGGGTGTGACCTTGACCC	LEPREL2	608.025
GGACAACACTCTCATCGACA	NANP	608.025
GCGCGTCTTCAGCTTTGAGC	GDE1	608.025
GACACTGTCTGAGCAGGTGC	APOE	608.025
ACTTGGACGACTTGAAGCGG	PYGB	608.025
ACTGATCAGCCTCCACCTGG	STEAP3	608.025
ACAGCTCTGGTAGGACCCAG	ABCB11	608.025
TCGTTATGGACTGATCCCTG	ATP5F1	607.02
GGAGAGGCTCATTGACGCCC	QSOX1	607.02
GCTGTGCCTCATGTTCCGGG	KCNJ5	607.02
GCAGGTAAATGGCTTTGCAG	NAA60	607.02
GATGTTGCCCACAGATGTGT	SLC37A2	607.02
GAGAACATCAGCACCAGCAC	GABRA5	607.02
AAGCAAACTTTACGTTCTCG	HNMT	607.02
TATGAGGAGTCCCCTAGCGC	ATP6V1F	606.015
GTCTGTGAGGCCCTCAGACA	TAT	606.015
GCTGCGCTTCCTGCACACCA	VIMP	606.015
GCACAGACTGAAGCTGGTAA	ABHD12B	606.015
GAGCAGCGTGGCCCTCGCGA	ALOXE3	606.015
GAAGGAATTGCTGTATGATG	PLA2G16	606.015
CATACCTTCACTGACAGCAT	NME7	606.015
ATTGACTGTACCGTCTGCAG	SLC25A17	606.015
ATGTGGAATGGGCGTATCAG	ATP5SL	606.015
AGAACAGCTGGAGTCGCCCC	DUS2	606.015
TTAGACAGTGCACTTTCATG	TERGENIC554470	605.01
TGGACTGCCAGGCTGGGCTG	PANK2	605.01
GGAGAGAGTGTGCGGAGATG	COX10	605.01
GGACTGCAGGTAGACCAGGA	SLC2A6	605.01
GCTGGCTACACACCCCACAA	KIAA1191	605.01
GATCTGCCTTCAATTCCATG	PDHA2	605.01
GAAGTGAAGGAGCTGTGTGA	ALDH1L1	605.01
CCCAGGGCAATGTCACGACT	NUDT7	605.01
ATACCTGACCATATTCCTCA	NAMPT	605.01
ACAGGCATTGATAAGTACAG	ACOT6	605.01
TGGAGGACGACACCTACCGA	ST3GAL1	604.005
GCACGGTCCCATTGAGGCAG	TNFRSF1A	604.005
CATGTGGTTCCACCAACTGG	FADS1	604.005
CATCTGTACGGTTGATGGAG	TK2	604.005
AAAACATTGCGAGCATGGTG	GNMT	604.005
TAAATGGTGTTCTGGCACAA	C1GALT1	603
GTGTTTTGGAGGAGTTGCTG	TYMS	603
GTAAGCCAAGAAAGAAATCC	TET2	603
GGCCGGGCTCCTGTTGCTGG	SLC39A8	603
GATCAGGGTGACATCCTCGG	SLC1A1	603
GCGGCGAGCGCAGAAGGCTG	KCNA3	601.995
GCCACGGTCACCTCCTCCAG	ARSA	601.995
GCAGTTCAGAGTGTTAGAGA	ACER3	601.995
GCACCTAGCGCACGGAACAG	HEXDC	601.995
GAATGACTTGGAGAGTCAAG	TERGENIC257515	601.995
GAAAAGCAATACAAACTGGG	NAA35	601.995
CGCACTCTTCACCTAAGCAG	KIAA1191	601.995
CGACATGGACCGCTTTGGCG	NDUFS7	601.995
AGGCATCTTCAAAGTCACTG	KCTD16	601.995
AAAGGAGAAGAAGTTCCAGG	SCN10A	601.995
TCAAACCAGATGGGGTCCAG	NME1	600.99
TACGAGGTGGAGCCAGGCTG	ADCY5	600.99
GTAGCCCCACTCCTTGGCCA	CA3	600.99
GTACCAGCTGAGAAGTGCTG	DGKK	600.99
GGTCTTCACCACGTCCACCG	UCP3	600.99
GCGCTAGATGCTGTCACCAG	GPD2	600.99
GCATTGGCCGGAGTGGGCAG	SLC18A3	600.99
GATGATCCGAGAAGCAATGA	NDUFA10	600.99
GAAGCGGAAAAGTTTCCGAA	ALKBH1	600.99
CTCGTGCCCAAACCTGGTGA	NAT2	600.99
CTCCAGGTCTTAAAGAGCCA	GSTA1	600.99
AGCCTGGTGCCCTACAGCCA	TERGENIC191581	600.99
ACAGGTGCTCCAATACCCTG	GPHN	600.99
AATGACCCCATGCCCAACCG	GALNT7	600.99
GTGTGCGCCAGAGTCAGCGA	CYP17A1	599.985
GGGGAGTCAGTTCAACGTCG	GABRP	599.985
GCATGGTGTATGAAAAGCTG	SLC38A1	599.985
GCAGCGCTCGTCCCTGGGCA	GPIHBP1	599.985
GATGCTGTTATGGTTTGCAC	FMO4	599.985
GAATGTTGCACGCATTAGTG	SLC25A30	599.985
GAAGATGGAGCACAGTGTGG	ACOT11	599.985
ATGTGCCTTGTGGCAACTGG	IMPA1	599.985
ATCACCGAAGGCAACAGCGG	UTY	599.985
AAGGCAGAATGCAGGCCCTT	COX7A1	599.985
AACAATATGTCCAGAAACCG	PLOD2	599.985
AAAGTGGTGATCAGTATCCG	DAGLA	599.985
AAAACCAGTTTGTTCCACGA	OGFOD1	599.985
TCTGAAGGGAGAACAGCAGA	UGT2A1	598.98
GTTGGCACCTCCATCGGCAC	TPK1	598.98
GTGGAGCCTCGGCAAGGGGC	EPHX4	598.98
GTATGCTCAGTCACAACTGG	TERGENIC876192	598.98
GGACTTTTGATACTCACTGT	MTHFS	598.98
GCTTCTTCCAGTCCTGACGC	EGLN1	598.98
ATGACCTATGTCATCAACCA	KCNAB3	598.98
AGCGGGTGTATCCCAGGATG	KCNE3	598.98
TAAGAGTACTTACAGGGAAG	SLC38A6	597.975
GCTGCGTCCAGCCACACCCG	SLC6A18	597.975
GAACTCCACGGTCCCAGCAG	PCCA	597.975
CATGGACAGACTGAATCCTG	TERGENIC677014	597.975
CAGGCCAGCCAGCCCATGGG	NAGA	597.975
AGAGGAAGAGGAGGAATTAG	UQCRH	597.975
ACTGTGAGTGCCACGAAGGG	GALNT12	597.975
AAGAGACTGTTACCATGGCA	GSTA3	597.975
TAGGCAAACTCACCAAACTG	ATP8B4	596.97
GTGGAGGCCGAGGAAAGGAT	MINA	596.97
GTAGTAGCAGGAGATCATCG	GCK	596.97
GGTGAAATCTTGTGCTGAGT	ATP5H	596.97
GGCCTCCATGGCCTTTGTGG	SLC15A1	596.97
GAACATCCTTCTTCTGATGG	ARSE	596.97
CGAAATACTCTCTCAAACTC	MGST2	596.97
TGAGCTTGGCCCGGTAGTGG	PDE6A	595.965
GGCTTAGCAGCATCAGGCAG	NAT6	595.965
GGCCGAAAGAGCTTCCCCAG	PPAPDC1B	595.965
GGCCCCTGGCACAAATGCAG	NAT14	595.965
GGATGTTTTCCACGGGGTGG	SLC25A25	595.965
GGAGCTCATGACGGTGCTGG	GALK1	595.965
GATTTCCTCAGCGGTCACAG	ABCB10	595.965
GAAGAGTCCTGGTGCCTCCG	GGT6	595.965
CAGGATTCTCAAGTTCCTGG	KCNQ4	595.965
CAAGACTTCAGAGCAGACAG	DUS2	595.965
ATGTCTAGGTGAGTAGGCAT	ALG14	595.965
AGTCACAATGGTGGAAGGGA	SLC22A25	595.965
AAGCAGCTGGTGCCTGCAAG	PDXDC1	595.965
TGTGTGCTGTATATGAGCAC	UGDH	594.96
GTAGAGCTGGGGTTCTGCTG	SMPD2	594.96
GGTCAGTCAGCATTCGGAGG	MMACHC	594.96
GGATGGAGAGCAGGGCACCA	SLC30A8	594.96
GATTGGCCAGGGTGTCCCTG	TRPM7	594.96
GGTGGCTTTGTCATTTGCCC	L2HGDH	593.955
GCATCTTCGTAGGACTCGGG	ABCG8	593.955
GCATCGGACCAGTGTCCCTA	HADHB	593.955
GAGATACTGTCTGCGACATG	PMM2	593.955
GAAATACATGCACTCAGGGC	NME1	593.955
ATGACTCATGACCGAAATGA	NOX4	593.955
GGTGTGGTATCTGGTAGCTG	KCNJ10	592.95
GGGGAGCTGGGCCCTCGTAA	MGAT5	592.95
GGAGCTCTTCCAGGAATCGC	PIGC	592.95
GCTGCCCTGCCAGTACCCCA	QPRT	592.95
GCTCGCTCCCCGCTTCATGG	DOLPP1	592.95
GCCTCTTCTGTCTTCTTCGG	GLRA2	592.95
GCACCCTGCACCTGCAGACG	GCLM	592.95
GAAATTTGGATGTGATCCCA	SLC36A4	592.95
CGAATCCCCATTACTCTCCC	EXTL2	592.95
CCATTTTGATACCCTCCCCA	P4HA1	592.95
CAAGAATGAGAAGCCCACGA	STARD13	592.95
TCATCTGAATGCCTTGCATG	C1GALT1	591.945
GTTGGGGCAAGTGATGGACA	KCNH8	591.945
GGCAGCTCCAGAATCAGGGC	GGT6	591.945
GGAGTGTGCAGATCCTGCTC	ASIC1	591.945
GGACACTCTGGCAGTAGAGA	TERGENIC1221947	591.945
GCTGCATCTGAAGACAGGCT	GLT8D1	591.945
GACACTTCTGGAATTAGTGG	TDO2	591.945
CGGGTGGTCAGCCCCAGCAC	GRIN1	591.945
AGTGATGACAGTGAAAACCA	SLC2A2	591.945
TGGTGAGGACGAGCTCCTGG	FADS6	590.94
TCAGGAATGTCAATAAGCAG	COX10	590.94
TATCCATCCCACAGACAGTG	G6PC2	590.94
GGCTGCCTGAACCATAGCTA	SCCPDH	590.94
GAGGCCATCACCGTCAGTGC	SLC8A3	590.94
CTGTGGTCCATGAACTCCTG	SULT1A1	590.94
ACTTCCATCACACAATGCAA	ABCF2	590.94
ACTGGCTCGCTCCTGTCCTA	GLT6D1	590.94
AATAGCAGACAAAGACACCC	SLC35B1	590.94
AAGGTGGCTATGATTGAACC	RDH16	590.94
TATGGGAAGACGAGGCGCAG	CNGB3	589.935
GTGGTTGTTGCGGGGAACGC	FITM2	589.935
GATGTGGTGGTAATTGGCAG	RETSAT	589.935
GAGCTGCTCACCACTACTAG	ASIC3	589.935
GTGTCCAATAAGATCAACGC	GMPPB	588.93
GTATGGGAACACCTGATCTG	ACADVL	588.93
GGTGCGGAGACCCCTTCGGG	PDHB	588.93
GGGAGATAGAGGAGAACTCG	PDXDC1	588.93
GCTTGGAGGGTGCATGGAAG	TERGENIC1138038	588.93
GCTGGTTCTGCCCCGAGTGG	ALDH18A1	588.93
GCCAAGCAGTGCTCGAAGAT	GGT1	588.93
GAATCGTACAGCACCTGCTG	CNDP1	588.93
GAATCCCCACATTCAAGAAC	SULT6B1	588.93
GAAGGTGACCCGGTACTCCA	THTPA	588.93
TGGCTCGTCATCCTGCCCAC	KCTD14	587.925
GTTGATGAAGGACACCAGGG	SLC6A17	587.925
GGCTGGGGACACCGTGACAG	GLB1	587.925
GATGCAGCTTGCGGAAGCCC	NAT6	587.925
GAAGAGGAGATTAAGACCTG	TPH1	587.925
CTCCAGAGATGACTTCACAG	SDHB	587.925
ATTCTTGCTGGCATTGTCCA	ATP5C1	587.925
AGCAGGGGTAACAGGTATAG	TERGENIC915690	587.925
AGACAGCGAATCAGCACCAG	ABCB6	587.925
AACTCCCTGATAGTGTGCCG	CATSPER2	587.925
TCAGCCAGTTCAGGAAGCTG	LMF1	586.92
GTCCAGCGACTACCTGACCA	ASMT	586.92
GGTTGGGGAGAGCGTCACGC	PXDN	586.92
GGGGTACCGGCCGGTCAGGA	ARSH	586.92
GCTGTGATATAGGAGACACG	GABRE	586.92
GCAGCATAGGGTTCATTGAG	ADH1A	586.92
GCAATTCTTTGCGTTGCTGG	QDPR	586.92
GAGCTGCGAGCTGCTCACGG	SLC2A11	586.92
GAGCCTGGACAGCATCTCCG	GABRR2	586.92
GAGAAGTTCATAAGTGACCA	SLC25A12	586.92
GAAGGTTGTTCCCACCCCAG	SLC6A4	586.92
CGTGCCGACACAGCCTCCGG	NDST1	586.92
CGGCCTCCTGGTCTACCCCG	CYP26A1	586.92
CAGACGTTCAGAACGGCACG	ENO2	586.92
ACATTGCAGGGATTGCACCA	UPP2	586.92
AAGTGGATCGGGAACAGCAA	DHRS1	586.92
GATGGTGCAGGAGCGCGAGA	ALDH3A2	585.915
GAAGTGCATCTCCCTCAGGA	KDM5B	585.915
GAAGCGTGTCTTCATAGCGC	TXNIP	585.915
GAAGCGGTGGGCATAGGGGA	PPCS	585.915
ATGAGATCTCCACTGTGCTG	TERGENIC362337	585.915
TGTGGTGACAGTACATGGAG	PTS	584.91
GTGAACCCTTGAGACTGTGG	EXT2	584.91
GGAGCTCTCACTGCCACTGC	MTHFR	584.91
GGACACAGTTGACACAGCTG	TF	584.91
GCATTTCAACTGTTCTCCGA	SGMS1	584.91
GATTTGTTGTACTTTCCCAG	MINA	584.91
GAGGCTCAGCAGGATGCCCA	SLC45A3	584.91
CTGGTGAACACAGCCCGGGG	CTBP1	584.91
TGTCCCTCTGAGCCACCAGG	SLC6A2	583.905
TGAGTGGCAAAATATCACCA	SLC3A2	583.905
GTGGATCGGGCGGCTGGTGA	CACNB1	583.905
GGGCAGATTCACTCCCACCA	PGK2	583.905
GATTTGCTACCTTAAGGACA	TERGENIC1088872	583.905
CAAGTTCTTCACCCACCCCA	TPCN1	583.905
ACGATCTCCATGGGCTCGGG	KCNB1	583.905
AAGACCACCCTACTGCCCAG	STEAP4	583.905
GTTGGGCCACCAAATGATAA	AMY1A	582.9
GTAAGTGGCAGGAGCAGCTG	SLC39A12	582.9
GGTGATTTTCCTGCATGGAT	LYPLA1	582.9
GGACACCAGGCACGCGGCGA	CYP26B1	582.9
GCATCCAGTAGATAGTGAAG	CYB561A3	582.9
GCAGCTGCACAACTTCCCCA	GABRG3	582.9
GCACCATGCCCATGACTCTG	GSTM5	582.9
GATGCTGGGGATAAAGGTGA	SLC22A14	582.9
GAAGGACGGACACCTGCTGA	PNPLA7	582.9
GAAGAGATTGAACGTGTGAT	CYP2C9	582.9
GAACAGGTCTGGGAGTCCAG	GABRR2	582.9
AGGAATCATCGTCGGCCTGG	SLC30A4	582.9
AGCCACTATGAGGAGGGCCC	COX7C	582.9
TGTAGCCACCAATTCATGGG	TERGENIC1166946	581.895
TGCGAAGATCAAACCTGCCT	CES3	581.895
TCATCAACACCAACCTGCGG	SLC27A4	581.895
TATAAATGGTGGGTGGGTCC	CLIC4	581.895
GCTTTTATCTCTAATGGGAG	B3GNT5	581.895
GCTGGAATTGTGGAAAGTGT	ADH5	581.895
GCTACGGCAATGACACCATG	ARSF	581.895
GCATCATCCAGTTTAACCCA	GNPDA1	581.895
GACTGTGTAGCATTTGGCAA	MGST1	581.895
ACCAGTTCTTGACCAGCTCC	UQCR11	581.895
AAGTTCAAGAATAGGAGCAG	SLC35F4	581.895
TCACCGTGGATCCCTACATG	PTGR1	580.89
TCAAGGCGGTCAATTAGAAG	NDUFA5	580.89
TCAACAGTGGAAAAGCACTG	UGT2A1	580.89
GTGGCTTTAAAATGGCGCCA	NOX3	580.89
GCAGCGTGCGCAGGGTCGAG	KCNC1	580.89
GCAGCATCACCCACATGGTG	ATP1B2	580.89
GACGATGGTCCGCTCCGGGC	GALNT2	580.89
ATGGTTGTCAGTGGGGCCGC	PTGR2	580.89
ACAATATATGGCGGATGCAG	STAT5B	580.89
AACGTGGCATATGGATCCAC	PANK3	580.89
GTTGGCTACTCACTTTCCAT	PYROXD1	579.885
GTGTGCCTCATCACCGGCGC	RDH10	579.885
GGGCTACCCGAGCCCACCGA	KDM5C	579.885
GCGAGCTGGATGCATGAGCG	CIDEA	579.885
GAGGATACTCACGGCCGCTC	NDUFC1	579.885
GACCTTCAGACCCTCCATGG	KDM4C	579.885
GAAGAGCCTGACCCACATCA	SLC5A2	579.885
CCAGCTGCAGGGACACACCG	SLC39A4	579.885
ACAGTGCAAGGACAATTGCA	ACYP1	579.885
TCTTGAGCAGGAACACGCCC	ADO	578.88
GTCCTGGAAGCAGTGGGCGA	PCK1	578.88
GTCCCCATGAATAAACGCGA	KCNJ15	578.88
GTCATGGTGGGAGAGAGGGC	DLAT	578.88
GGGGCACTGGTTCTTACAAG	TERGENIC1182944	578.88
GGGACACTCACTCAATATGA	UGP2	578.88
GGATTCTCCATCCAAGCTGG	ATP11A	578.88
GGAGCCTGACAACTGGATGA	RSAD1	578.88
GCTGTGATGCCGCCACACAT	BLVRB	578.88
GCTGGGGAAGGCATAGGCAG	SLC34A1	578.88
GCAGAGCAAACACCGTGCCC	PLIN5	578.88
CAAGAAGCTGAAGCAAACTG	JMJD1C	578.88
TGCAGTGCCTGTGTGAAAGC	CRYZ	577.875
TCAGTACAGGTTGCTCCTGA	GABRA2	577.875
TATTCAAGTTCATGTCACGC	PDK1	577.875
GGATGGTAGAACTGGAGGTG	B4GALNT3	577.875
GCTGCGATGGCTGCCTGCGA	MAN1B1	577.875
GAGGCCAGTGAGAACATCCG	P4HA3	577.875
GAATCTTTACAAAGAGGCTG	ATP6V0B	577.875
CAAGGAGCTTGAACATGCCC	HMBS	577.875
ACTCAGCAGGCCCTAGCTGG	ALKBH2	577.875
ACAGTCTCTTCCTCAGCCCA	SLC2A2	577.875
TTTGTGAGACATGTGAAAGG	SLC39A7	576.87
TGTGCCTGAAATCCAAGCCC	DHTKD1	576.87
GGGCAGCTTACTCCTGGAAG	ACOT9	576.87
GGATGTGGACAAGAGGGTCA	DHRS7B	576.87
GCAGGCCCAGCACGCACAGC	GGH	576.87
GATGCAGCGGAACCTGAAGA	SLC25A18	576.87
GAGTCCATGGTAGAAGCCCA	SLC25A2	576.87
GAGCCGGTGAATGAGAACAT	ALDH6A1	576.87
GACAGGGGTCTGCATGGTGG	NOX4	576.87
CTAGGGATTTATAGATGTGG	SLC45A2	576.87
CTACTTGCTCAGTCATCCTG	ACOT1	576.87
AACGTACTGTGACCTAGGAA	VDAC3	576.87
TGTGACAAGCAGAAAGACGG	FUT10	575.865
GGGCACCATGACCTCCCTGG	ABCG1	575.865
GGCCTCTCCCATGCCCACCG	ACHE	575.865
GCTTCGGCTCCCGGCTTGGG	FH	575.865
GCCAGGAGCTGCAGGAGCAA	EDN2	575.865
GCAGGCTTCCATTGAAGGGG	TERGENIC47459	575.865
GCACTGACCTCCCTGCCCCG	PFKFB4	575.865
GAAATGGCTGAGCATCAATG	FUCA1	575.865
CCTGGCTGGGTTCATCCCCG	B3GAT3	575.865
AATGAGCCAGAGGGACACGC	SLC25A36	575.865
TGTGGCGCGTCTGTGCGCGA	DLAT	574.86
TGGACCCAAATGCAGAACAG	TERGENIC103755	574.86
GTGTGTCCCTTACTGCGCAG	SLC25A30	574.86
GGGATGTGGTGCTCACCGCG	CBR3	574.86
GCCTTGCTGAACCTGAGCAA	TRPV4	574.86
GCCATGGCCAAGCGCTCCAG	PXDN	574.86
GCAAAGCCCTGCAAGACCTG	DDAH2	574.86
GATCGAGGCCCGCATTGACG	ALKBH5	574.86
CATGCAGCACCTCTACCCAC	TYW5	574.86
CAAGAACCCCAGCTCAGCCC	FADS6	574.86
AGGATAAAGAACAGCACCAG	ABCA2	574.86
AAGGTTGTCACTCAGAGCAA	FMO2	574.86
AAACACACTCACCCACGTGC	GPI	574.86
TTTCCGGCAAGAGTAAAATG	TERGENIC819734	573.855
TGGGTGGAATTACCTTGGCA	KDM4E	573.855
GGATCTTCGAAGATATCCAT	GABRB1	573.855
GGAGGCTGGAGAAGTGCAGG	THRSP	573.855
GCAAGGCCGCCATATACAAA	SLC25A14	573.855
GATGTACTTGTGATGGGATG	CLYBL	573.855
CAGGTGAAACATGCGCAGGG	CRAT	573.855
CAGCACTGGCTCCTTGTCCC	NDUFA3	573.855
AGCTTCATTCAAGTCCTCAA	ATP5H	573.855
TTTGTCCACGATCCAGAAGG	PLD5	572.85
TTAGGGACAAAGCCTCCACC	GPX3	572.85
TATGTCCTCTACATCAACGG	NAA60	572.85
GTTTCTGCCATGCTAATAGG	HACL1	572.85
GTCTCAGGTGACCTGTACCG	PLD6	572.85
GGTTCTCATACCGGACGTGG	SLC25A32	572.85
GGGACAATTACAAACTGATG	ABCA9	572.85
GGACGGTGTGGCAGAGACAG	ATP11A	572.85
GCAATAAGGTGGAAGTGCAG	LARGE	572.85
GAAGTTGATGAGGCCTGGGC	CLCN7	572.85
GAAGTTCTTCGACTTCCCAC	GYS2	572.85
CAATGTCCCCAATGCAATCC	ANGPTL3	572.85
AAAGCTTTCAAAGGACCCAT	GABRG1	572.85
TCGCCGGCACTCACAAGCAG	TRPC6	571.845
TAGAGGCGAACATGACGCCC	SLC18A3	571.845
TACCTGAGCCCTCTTCGCCA	COX6A1	571.845
GTGTTCATGAGTACCTGGGC	GSTT2	571.845
GGGGTCCTTGTCATAACCAT	NDUFB11	571.845
GGACTCCTTCCACCACAATG	AIFM2	571.845
GAGAGTCTTCAGTGAAGATG	GXYLT2	571.845
CAAATTATCTGTGCTAGCTG	MMAA	571.845
AATAATGAAGGCAGCAGATG	FH	571.845
AACAAGAGTTCCCAAGAGAA	GK	571.845
TGTGCCGCCGGGCCGAGAGA	MMAB	570.84
TGTGAATGGCAACCTCGTGG	SLC12A5	570.84
TGTCCAGAGATTTGGTGCCA	B3GALNT1	570.84
TGTCCACGCAGACCAAGTGC	ABHD6	570.84
GTTCTCCGCCCTCCTGCTGG	CA14	570.84
GTGAAGCGATATGGAGGCGA	DHTKD1	570.84
GAAGGTCACCATCTTTATGA	TERGENIC1271262	570.84
GAAGATGGCTGGAGATGCTG	SYNJ1	570.84
CTATAGCCTAACTTACGTGG	SLC25A46	570.84
CATGACAAGCATCCCCGTGA	SLC38A4	570.84
AGGAACTACAGTGTCCCCAT	MTHFSD	570.84
TGAGCACTCCATTCCTGTGA	G6PC2	569.835
GGAAGGCTGCTACATCCACG	CHRNA10	569.835
GCTGTGGAATGGCCTAGTGA	GALNT7	569.835
GCACCTGCCAATCCCGGCAC	SLC22A23	569.835
GACGATGCAGAAGTAGAAGG	KCNT1	569.835
GACCTAATCCAAACCACTCA	TERGENIC617607	569.835
CTAGCGAGTTATGGCGACGA	SOD1	569.835
AAAGCAAGCTCCCCAAAATG	SLC46A3	569.835
TCAGCTCCTTGTGTATGAGG	SLC37A1	568.83
GTCAGAAAACAAGCTCCTCA	HNMT	568.83
GTAGTGGCTTCAGAGTGGAT	GLCE	568.83
GTAGTGGCACACACCCAAGA	FADS6	568.83
GGATAGGTGGGGAGTGGCAG	KDM6B	568.83
GCTTGGCCCAGTCCCAGGAC	ARSI	568.83
GCTGAGTGCAGACTTCCTGG	ASIC1	568.83
GCGGAAGGCGCGCTAAGAGC	BTD	568.83
GCATGGTGTAGTACTGGCGG	MGAT3	568.83
GAGCAGCTTCACACAGACAG	ABCC10	568.83
GACGGAAGGCAGTTAGGATG	TRPC5	568.83
GACCTGGTGGAGGGCGACGA	HKDC1	568.83
GAAGCTTGTGAAACCATTTG	UGT3A1	568.83
GAAGCGCTGCACGTTCCACG	P2RX2	568.83
CTTCAGTGCTGCAACTGCCA	ATP6V1G1	568.83
ATGTCTTTCCAGCTTCCTGG	SFXN2	568.83
ACACGCACTGGCATATCCAG	GRID1	568.83
AAAGCGTGGTACTGGAGGAG	CKMT1A	568.83
AAACACACAAGCTTTCACCA	SLC35B2	568.83
TTCCTCCCATAGCTTTCCCA	PANK3	567.825
TAGCACACAAGCTGACAAGC	PANK3	567.825
GTGTACCTGAAGTCGCACCA	COX6A1	567.825
GGCTGGGTACGAGTGAGGCA	ALDOC	567.825
GCAGCTGTTTGAGGGCATGA	BCAT2	567.825
GATGTCGTCATTCAGGGAGT	ATP6V0C	567.825
ACAGCCAGTTGAAGAAGTCA	SLC34A2	567.825
TGGGCCTGAGAACTTCACCA	ASIC3	566.82
GTACAGCGATTTTCTTCCCA	AADAC	566.82
GTAACTCACCTACTGAGAAC	TCN1	566.82
GGTGTCTGCCCCTGCACGGG	RDH12	566.82
GGTCATCGTGCACCACCGAG	FUT6	566.82
GGACTATCTCAAGCAGGTGC	GPHN	566.82
GCTGCGTATGTAACTGTGGG	SCCPDH	566.82
GAGAAACATCTCATGTATGG	ACOT9	566.82
GAACACAAACTCATTGGGAG	B3GALT2	566.82
AGAGCTCTCTGCGGTTGCGG	SLC6A1	566.82
TAATACGCTGCGCCACGCCG	SLC25A19	565.815
GTGGACTTTGCTGCACACCG	SLC6A7	565.815
GTGCTTGTTTGCAGGAATGA	VDAC1	565.815
GGAGATTCCAGAGATACCAT	C1GALT1	565.815
GCTGGTGCCCACCACACGCA	HAS3	565.815
GACTTGCTTACCTTGCCAAG	CCBL2	565.815
GACAATAGATAACATGGGGA	MAOA	565.815
CAACAGGCCCTGCTGAGAAG	GLB1L3	565.815
ACGGAAATTCATACCTGTGA	TXNRD3	565.815
AATATCCCTCAGCCTGGTGA	MTHFS	565.815
TTTTCTACAGCACAATGCAG	TRPA1	564.81
TGACTGGGTTGGGATTCCGC	BEST3	564.81
GGGTTCAGATGCACTGACAG	GLRB	564.81
GGACAGGCCGTAACTTTCTG	ADAD1	564.81
GCGGTTGGCACCATGTACCG	SDHA	564.81
GCGGGTGGCTTCTTTCTCCT	FOLH1	564.81
GCATCTCTGCAATGCACTGA	INPP5F	564.81
GCAGGTAGTGAAGCGCGCAG	PANK4	564.81
GAGGCAGCTGGGGCCCTGTG	TERGENIC598660	564.81
CAGTCGAGGACGTTTTGGAG	AQP9	564.81
TCCACTGTCACCCCTCAGGC	UQCR10	563.805
TCACATATCAACCACCGCCC	NAA60	563.805
GTTAACCAAGCTCTGAGGGA	ABHD1	563.805
GGAGCTCATTAGGACCATGG	ASL	563.805
GCTTCCCCAGAGCTGCTGGG	FAM213B	563.805
GCCAGACGTACCATGAGCCT	MSRB2	563.805
GCAGTGAGATGCGGTCGCTG	GALNT12	563.805
GATCCCACTACTTCTCTCAA	TERGENIC62489	563.805
GACTTTTGTGAACTATGGAG	SLC36A3	563.805
GACGGCGCGAAACTCCTCGC	ABCD3	563.805
GAAGGAGCGTCGCTTCACCT	AGPAT1	563.805
GAAGAGACTGGGACTGCTTC	ATP6V1G3	563.805
GAAAGCCCTCAGCAAAGGCT	RDH12	563.805
ACTGTGACCTGGACATGGCA	LPCAT2	563.805
ACAATATTGACCACACCTGG	ALDH8A1	563.805
TAGGAAATCAGAATGAGGGC	ADHFE1	562.8
GTGTCCGCGCCGCTTCCTGG	KCNV2	562.8
GTATATTGGTCTGAGAGACG	ARG2	562.8
GCCTCTCCCAGATAACGTTG	AADAC	562.8
GCAGTGCGTGGCTCTGCCCG	AUH	562.8
GAGGGACGAGATGTTAACCA	SPR	562.8
GAGGCTGTCCCTACGCACAG	HMGCL	562.8
GACAAACAGAAACACATTGG	MFSD9	562.8
GAAGGAAAAGCTCAACATCT	NIPA1	562.8
GAAGCAAGGCCCGAACCCGT	SLCO5A1	562.8
CGCGAGCCATCTTCTGCTGA	APOA5	562.8
CAAGTCCTGGTTGTAAGAAG	BPNT1	562.8
ACTGGCTATGTCATTAATGG	B3GALT1	562.8
ACAGGTACATGCGGATCCGC	SLC5A10	562.8
ACAGATGAATAAGCCCACAG	TERGENIC87504	562.8
TTTACCACCATCATCTGCAA	TERGENIC232949	561.795
GTGACAACATGCACCACCAG	CHST10	561.795
GTCATAGTAGGTGTCTCGGA	THTPA	561.795
GTATTTGTCTACACAAGGCT	HYAL4	561.795
GTACGACAAAGCGATCGTCC	PPAP2B	561.795
GTACCTGCATGACAACATCG	PHYKPL	561.795
GGAGGTGGGCGTGTGCGTGG	ACOT11	561.795
GCTGCGGGAGCAGGGCATGG	KEAP1	561.795
CATGAACATTTACCAGCAAG	SLC25A30	561.795
CATCACAGACAAGTGCCCCG	KCNJ3	561.795
TTGGACGCTCATACCAGATG	NAT1	560.79
TTGCGGGACCTCCATGCGAG	UGT1A5	560.79
TGATCACTGATGCTTTGCGG	SLC24A3	560.79
TCTGCACGCAGCGCTCCGGA	AGPAT2	560.79
GTTCGCCGAGACCTACCCGG	ADSS	560.79
GTGGGTGAGAAGCTAAGTGA	DLAT	560.79
GGAGGCAATGACGAACACCA	CHRNA1	560.79
GCCGGTGATCACCGAGGAAG	CYP26A1	560.79
GCCATCGTCCGCATGGCTGG	GGTLC1	560.79
GACCCGATGAACATAGACAC	MAN1A2	560.79
GAAGCTGTAGGCAGAGGCGC	CACNA2D2	560.79
CCATATCCTGTCCCTGGAGG	IL1B	560.79
ATACTTGGCAATGTCAGTCA	PPAP2A	560.79
AACATGGGAGAAATTGCATG	ATP6V1C1	560.79
TGAGATGGAGCTGGCAAAGG	ADC	559.785
TCATGAGACGTGGAGAGCAG	CMPK1	559.785
GTTGTAGAAGGTGATGCCGA	SLC35C2	559.785
GCATCATCCAGGCGACCTGG	AGMO	559.785
GAGACCTGATCCGTGAGCTA	ABCB4	559.785
GAACCTGACCTGCTTCCCGC	ARSA	559.785
CCAGGTGGTGACCTCAGCCA	PLIN5	559.785
ACAATGAAGGCAATGCTCAG	SLC15A2	559.785
AAACGCTATCTGAATTCAGG	PLOD2	559.785
TAAAGGATTCACAAGCAGAG	NNMT	558.78
GGTACCCGGGCTCCACGTCA	DDC	558.78
GGAATGACTACAAGCTGAAA	CHRNA3	558.78
GCTTCTGCAACCAGGACCGG	PLOD3	558.78
GCGCATGCGCATATTCAGGG	BTD	558.78
CAGGGACAGCCTGCGCCTGG	AMT	558.78
TGTCAGTCTGAACTCCGAAG	GRIA2	557.775
GTATTATGTCTGCACTCCGA	KCNJ3	557.775
GGAGGCAATGGTGTAAACTG	PIGN	557.775
GCGGGCAATGTAGCACAGGA	GSTM4	557.775
GCAGTCCGACCACCACCGCA	CCDC102B	557.775
GAGAAAGAGGAGTAGAGCCA	SLC47A1	557.775
GACATTGTGGCAGGCAGAGA	PPARD	557.775
GACAAGCACCTGAGTAGGGC	SHMT1	557.775
CCAGCAAGCAGGTCTTGCGC	B3GNT9	557.775
ACAGCACGGACCCTGAAAAT	MGST3	557.775
AACAAAGGAGAGTCAAGGCA	TERGENIC1023866	557.775
GTCAGAGACCAGAGCACTAA	ELOVL6	556.77
GGAATCAGGGAAGAGTGAAA	NDUFV3	556.77
GGAATATCTGGGGCATGCTT	GABRA3	556.77
GCTCTCAAGCTGCATCGTGC	GLRA4	556.77
GCCCACACCAGCACTGGCGA	SDHA	556.77
GCATCAGGTCAGAGCAATGA	KCNA4	556.77
CTGCAACGAACAATCATTCG	ATP6V1E1	556.77
CGAGCACGCGCCCTTCCTGG	PNPLA2	556.77
CACCCTCCTCATCCATGGGG	ABCG8	556.77
ATGTTGGAAATGACTCTCCC	SULT1B1	556.77
TTTCACAAAAGACACCTCCA	TERGENIC309846	555.765
GTCACGGGGCGCGCATGCCA	SDHA	555.765
GTCAAGGTGGACATGAGCCC	SLC29A2	555.765
GTATGCTGAGAACCTGGAGC	DBT	555.765
GGATTTCCAAAATACACTCC	ATP6V0A4	555.765
GCCCTGCACTCACCTCCCCA	NDUFS7	555.765
GCCCAGAACGCCATCACTTG	GSTZ1	555.765
GAAAGTGAGGACGTCCCCAG	GALNT4	555.765
AGCCTGGTTGTTGCCAATGG	ALKBH8	555.765
AAGCAGCTCATCGGTGACAG	LMF1	555.765
TTGGACAGCGTCCATACTGG	G6PC	554.76
GTGGTAGGTGAACAGGACAA	DHRSX	554.76
GTCTGGTCTTCTGTGAGGCA	HOGA1	554.76
GTAGTACAGGCTGATCAGGA	SLC6A18	554.76
GGAATATCATCTTGGAATGG	LPIN1	554.76
GCCGGGTCTTACCTTCACGA	PANK4	554.76
GCACTGCCTAATACCTCTCG	UAP1	554.76
GCACATGTCCCGCCCAGCAG	CHRND	554.76
CCTGGTGGCCTCCATGCTGG	FITM2	554.76
CCTATTCCTAGCCTTCGGTA	NAA50	554.76
CAGGAAGTGGAAGCAACAGC	PDXDC1	554.76
ATAGAGCTGAAAATGTGTGC	TERGENIC905093	554.76
AAGGTGGTGGTGTTGCCATG	IDH1	554.76
TGTTCCGCAAAATGATGTGA	GRIA2	553.755
TACCTGTGTCAGAGCCACGG	SLC6A19	553.755
GGGAAGGTGGCGCAGGGCCA	SLC41A1	553.755
GATGGTTATTACCGAGGAGA	SV2A	553.755
GAGGAAGGTCTCACAAGCAG	FTO	553.755
GAGCATGCTGGGGAACACAG	SLC6A20	553.755
GAAGCAAGATAATCCCAAGA	LPCAT2	553.755
ATTGGCAATACTGGCTCTGT	STEAP1	553.755
AGTGTTCCTAGAGATAGAAG	TERGENIC469000	553.755
GTTGGTGTACAGACTTGCAG	MGAT4C	552.75
GGGTCCCCTCACGCACAGGA	PHF8	552.75
GATTGGTCTTGATGAAGCTG	CLCNKA	552.75
ATCCTTCAGACTCTCACAGG	PGAM1	552.75
AGTATTCAATAGGCAGACTG	PPAP2A	552.75
TGCCAGCATACTGCTTGAAG	GPX3	551.745
GTATCTCAGAAACAGCCACT	SGMS2	551.745
GGTGTTTCTCTCTGTTCCGG	B4GALT4	551.745
GGGACACCTGAGTGTAGCGC	GDPD5	551.745
GGGAAGGTTGGCATCTGCAG	NDUFB7	551.745
GGACTGATGAGTTTCTCCAG	HTR3A	551.745
GGACACTGTAAACTGTCCGA	GALNT12	551.745
GCTGAGGCGGTACCTGCGCG	P4HA3	551.745
GCAGCGATGGCTCCTATCAG	ALDH3A2	551.745
CCACCGAGGCGACGTGCTGG	LRAT	551.745
CAAGTGTCACAATGGACCAT	TERGENIC216151	551.745
AGACTACCTGTATGCTGTGA	NDUFC2	551.745
ACACCAGAGAGAAATACAAG	TERGENIC1012289	551.745
AAGGGTGGCCTAGCTTGCTG	FUT9	551.745
AAGGAGCTCCCACCTTACCT	GDPD1	551.745
AAAGACGCCTAACTCAGAGC	BSND	551.745
GTTTGTGCTGTCAGTGGCTG	SLC6A13	550.74
GTTCTGCTTAGCTATACCAA	TERGENIC441164	550.74
GTAGGTGAAGCGGTGAGTGC	PDHX	550.74
GGCACGCTGAACCAGTACAG	NQO2	550.74
GCTGGAAGCCAGCATCGGGG	SLC46A1	550.74
GAGTGTGCTCAAGGTTGAGG	GALNT5	550.74
CCAACCAGGCTCCTACCTGG	THEM5	550.74
CATGACAGCACCCACGACGA	KCNJ14	550.74
CAGCGGCTCTGAGCACACCG	CA6	550.74
TCAGGATGGTCTCAATCCAG	ST3GAL4	549.735
TCACCTCCCATGAACTGCGA	DUS2	549.735
GACTACCGCAGCTCCCACGT	NUDT16	549.735
CTGCAAAAGTAAGACCCTCG	TERGENIC1346454	549.735
AGAATTTCCAACAACTGCAC	ST8SIA4	549.735
TCTTCAGCCACTCCAGGCTG	NDUFA3	548.73
GGTTGTTTCATACTATTCCC	TERGENIC523363	548.73
GCATTCTACAGCTGAGTCAG	PTGR2	548.73
GATTGGCCGCATGTCAGCCC	SFXN3	548.73
GATCTGCTGCAGCATGAAGC	DGKZ	548.73
GAAGTAGGTGTAGAGATCAG	THRSP	548.73
CCAGAGCGTGGTGAGCGTGG	SLC2A1	548.73
ATGCGCTCCATGGCATCTGG	COX5B	548.73
ATAGATGCTCTGGAAAAGTG	TERGENIC410744	548.73
AGCACACAGGCTGAGCGCTG	PCBD1	548.73
ACTTATTAGGGATCAAGGGT	TERGENIC565557	548.73
GTGGTGAAGGCACTGCCAGG	ABCC8	547.725
GGTTGTAGTGAAACAGGATG	TERGENIC1285646	547.725
GGTTGAAGAACACTCCCTGA	ALDH1A3	547.725
GCTGATGGCAGAACAGGTGA	PHF8	547.725
GCGGCCTGAGGACGAGGCTG	SLC6A6	547.725
GCAGGGTGGTTGCGTACCAG	KCTD19	547.725
GAGTAAGTTCTTCTGTGCGG	ABCA12	547.725
GAGCAGGATGGATCTTGATG	ABHD6	547.725
GAGACATTGAATGATACCAG	TET1	547.725
GAACGTTGCTTTTCCACCGA	AKR1B10	547.725
ATGTCTCCTCACTTGACGAG	CNGA3	547.725
ATGCTGGAGAAGCCAACCGA	ACE	547.725
GCTGGGACTGATGCTGTCGG	AQP11	546.72
GCTGCTGCTCTAGCAGAAAG	AHCYL2	546.72
GCCGCTGCTCTGGTTTGCAG	SCARB1	546.72
GCAGTCTTTGTAATCCGGGC	PFKFB3	546.72
GAGTACGGCAACCTTCGCTC	UQCRC1	546.72
GAGCCAGGAAAATGTGGCGA	ABCC12	546.72
GACTCGTCCAAGGACATCCG	EGLN1	546.72
GACCTTGAAGTAAAGAGAGA	TERGENIC744875	546.72
GAAGTGCAGGATGGCTGTAG	MGST1	546.72
GAACCCCAGCGAGATCCTGA	SCARB1	546.72
ATGGCCACTCCCTGCACCAG	OAS2	546.72
AAGATGTGCATGTAGCTGGG	SLC25A45	546.72
AAAGATTACGAACTTCCCTG	SLC38A1	546.72
TGAAAGGTTGCAGGGCACAG	SPR	545.715
GGAGAACATTGATGCCCTGG	HPD	545.715
GCCTGGGGTAGTGAGGGCGC	DPEP3	545.715
GATTGCACACCTGATTGTGA	ME1	545.715
GAAGCTGGTACAGTTGGGCC	COQ9	545.715
CTGCTGCTTCTACCTGGCCC	PLA2G10	545.715
CTCCAGGCATTGGGATCCCG	ATP6V1G1	545.715
AGTCTTACCTCCATAGTAGG	NDUFAF2	545.715
AGCTCCACAGTACACCACGT	HIBADH	545.715
AAGGTGTTCTGGGCAGTCAT	LYPLAL1	545.715
AAACATCATCACCCAGACAG	GRIN2A	545.715
AAAATGGGAGCTAGAGACAG	TERGENIC497896	545.715
TGAGCGCCTGGACCGCGTGG	ABCA2	544.71
TAACATTGACAAAGAGGCTG	GYS2	544.71
GTTGGAGAAGAGGTATGGCC	GCAT	544.71
GTTCCTGGACAAGGATCCCG	PDK2	544.71
GGTGCACGATATGCAGGTTG	CHST4	544.71
GGGATGAAGATTCTTGACGT	COQ3	544.71
GGGAGAGGTGGTCATCACAG	RSAD1	544.71
GGCTGAGAAACACTGCCCCA	B3GALT4	544.71
GGACTGGCCAGGATGTAGAT	TERGENIC637724	544.71
GCAGATCCCGTACAAGGTGG	GALE	544.71
GACGTACAATGCCGAAGAGG	CHRNE	544.71
GAAAGCCAGGATGGCAGTGA	CLCN5	544.71
ACAGGTGAGCACCCTGATGA	NT5C3B	544.71
ACAGACTACCAAACACCCCA	SLCO1C1	544.71
AATCCATGTAAACCCACCTG	MGAT4A	544.71
TTACAGTTGGTCTCTTCCCA	SDHC	543.705
TGGGGTCTGATCAATAATGC	DHRS9	543.705
TCAGTGTCAGATGTAAGCTC	TCN1	543.705
TATCACAGTGGTGCAAGAGG	GPD1	543.705
GGAGCCGCTGACCCTGGAGC	NAT9	543.705
GGACCATGGCCTCTACACCA	NMNAT3	543.705
GCTGCTCCTGATTCTGCTGA	SLC24A4	543.705
GAAGAGGTAGAAGAGCACGT	SLC6A7	543.705
GAACTGTGTCCTTCCAGGAA	DAO	543.705
CAGCGCCACGAGCTTCCCCA	PON3	543.705
ACAATGACGCTGTGTCTGGG	COX7A1	543.705
TTCTGTGCACACCAAGGTGA	P2RX7	542.7
TGTGTGGCCAGCCGTGACGC	NEU4	542.7
TGTGCTCTGTGTTCAGCTGG	CYP2A7	542.7
TGGGTGCCCAACTCTTCTGG	ABCC11	542.7
TACCAGCAGGGAGGAAGAGG	SLC2A10	542.7
GTCCTGAGACACCACAGGAG	ATP6V0A1	542.7
GCAATGATTGGTCCAATCAT	SLCO1B1	542.7
GAGCACGAGCAACACAGTCA	ANKH	542.7
GACATGTACAGTCTTTATGG	ATP6AP2	542.7
GAAGCCGGCGTGGTAGCCGT	KDM4B	542.7
GAAATTGTTGGAGACGTCCG	AGXT2	542.7
CCAGAAAGCATACATTAGGA	ABCB10	542.7
CCACAGTATTTAGTCAGCAG	TPH2	542.7
ACAGACAGGGGCTTCAGGGA	CA2	542.7
AAGGATGCCACTTCCCATGA	SLC38A6	542.7
TTGGGAATCTGACGCGGATG	UQCRQ	541.695
TAAAAGCATGGCTGCAGAGG	KDM4C	541.695
GGCCCTGGAAAACTCTGGAA	CRYL1	541.695
GCGTTCTCCACAGGACTTCG	KCNB2	541.695
GCAGAATGACCACGCAGCGC	CBS	541.695
GATTTGTTGGCGTGAAGGTG	SLC4A10	541.695
GAGTCGTTTCTCCAGCCCCG	DDT	541.695
GACAGGCACCACATCCGTGT	ACY1	541.695
GAAGGTCTGGTCCATTCTGT	LIAS	541.695
GAAACGTGAGTCTCAGACCA	OAS3	541.695
CTGCATTGCAGTAGCAGCAG	SLC31A1	541.695
CGTAGGCATCAGACATGGCA	PNP	541.695
CGAAGGTGTGCAGTGTGCGG	ABHD4	541.695
AGTGTGGTCACTGATTGAGA	GART	541.695
AGCTGCTACAGATGCTACGC	PIGZ	541.695
ACTATATCAACAACACTGGG	SLC17A5	541.695
TCATCACCCCAAACTGAACC	PLA2G2E	540.69
TAATGTTGTGTGCAATGCGT	MDH1B	540.69
GTGGTTGTCTGTGATGGGAG	TRPM3	540.69
GTGCCTCTCAGATTCTGCCA	LPIN2	540.69
GGTGTTTGTCAGCAAAGATG	KHK	540.69
GGGGCTGGTGAATCACGCTG	ECHDC2	540.69
GGAGCCTCGCTCCCACTCAG	APOA5	540.69
GCTGCTCGTACAGCTTGCGC	DHCR24	540.69
GAGCATGTCTGAACTGGAAA	DDAH1	540.69
GAAGCTTTCACAGACTCCCT	TERGENIC775746	540.69
CGAGCACTGTGAGTTAGTGG	SLC36A1	540.69
CGAAAGCTCAGTGACAGTCG	GABRB3	540.69
ATGTATGTAATCCCACACCA	SLCO1A2	540.69
AGAAAACCTCCTCCACCTGG	GAL3ST3	540.69
ACGATGAGCAACAAATTCCT	PMP2	540.69
AATGATCCAGGGGAACCCTC	SULT1A3	540.69
AAGGATACCTCCCGTTGCCG	FLVCR1	540.69
AAGAGGGAGGCAACAAACTA	SLC25A40	540.69
AACGCGCTGCTGATCATCGG	PFKP	540.69
TCAGAAATACTCACGCATGC	LYPLA1	539.685
GTGGGATCCCAGAGCACTAT	AKR1C1	539.685
GGGCACCAGGGAGCTGCTAG	SLC35B1	539.685
GCTGCCACTCAAGCCTGTGC	NDST1	539.685
GCAATGCCGCCTTGTTCCCG	CYP11B2	539.685
GAGTTACCTGCTGCACCTGG	PTGIS	539.685
AACTTGTTAGCAAACAGGCT	GCNT2	539.685
TCAGCAAGGGGCCCACCCTG	MBOAT7	538.68
GTACCACATCCAGTGAGTAG	GSS	538.68
GGACATGTCAAACACAGCGG	SARDH	538.68
GAGGCCACGACCACAGGCCA	ALDH16A1	538.68
CTCAAAACCAAGCCTTCTCC	GNPNAT1	538.68
CCGGAGGTGCTGCAAACTGG	AGPAT4	538.68
CAGAATTGGCAATTGCAAAG	DDO	538.68
AGATGGCACCCCTGGTGAGA	ADIPOQ	538.68
AGAAAGTTTCAGAGCCACAG	GCNT3	538.68
TGGTGTGGGCCACCGATTGG	UQCR11	537.675
TGACTGACAGGAACACAAAG	GABRR3	537.675
TATATGGAGTATCATCCTGG	CYB5R4	537.675
GTCTCCCGCTTGCTCCTGGG	TERGENIC612193	537.675
GTATCGCCACCACCCACAGG	B3GNTL1	537.675
GGTGGAACTAGCTTCTCTGC	ATP6V1D	537.675
GCTGTTGACTACTTTGACGG	LPCAT3	537.675
GCTCACAGCAACGTTGGCAT	SLC24A2	537.675
GCTACAGCCATGAATAACCT	ENOX1	537.675
GCAGTGTGGCGGGAGTGTGG	GALNT18	537.675
GCACTGCTTTCAACTCCAGG	ATP6V0A4	537.675
GATGGCTGACCGGATGGCAC	NAGA	537.675
GAGAAATGCCAAAGCAGAGA	KDM1A	537.675
CAGGCTCCACATCCTCGGGG	AKR1A1	537.675
AGACCCAAAGGAGTTTGCAG	IDO1	537.675
ACTCACCATGGAGTCTGTGG	THEM5	537.675
ACAACACTTTGTTACAACGC	C1GALT1	537.675
TCAGTGAGAGAAGAATCGAG	HAL	536.67
TAAAGTTCAACATCAGGCCA	CHST8	536.67
GTCTAAGAGATTGTACGGCA	HMGCLL1	536.67
[truncated: 28,201 more rows]
