# Supplementary material for: SCARB2 drives hepatocellular carcinoma tumor initiating cells via enhanced MYC transcriptional activity
Source: Nat Commun. 2023 Sep 22;14:5917. doi: 10.1038/s41467-023-41593-z (PMC10517016; doi:10.1038/s41467-023-41593-z)
Supplement: Supplementary file 7 — Source Data [file 41467_2023_41593_MOESM7_ESM.xlsx]

## Sheet: Fig. 1 graphs 
	Fig 1f. SCARB2 sgRNA normalized readcount				Fig 1g. Percentage of positive cells (%)								Fig 1h. Relative SCARB2 mRNA level								Fig 1i.OD450
		Large spheres	Small spheres			CTRLCas9			SCARB2Cas9				HCCLM3		HepG2		Primary HCC1#					HCCLM3 CD133+CD13+						HepG2 CD133+CD13+						HCCLM3 CD133-CD13-						HepG2 CD133-CD13-
	SCARB2Cas9-1	69.7778	1314.36		CD24	17.2	14.4	17.7	2.48	2.87	2.64		CD133-CD13-	CD133+CD13+	CD133-CD13-	CD133+CD13+	CD133-CD13-	CD133+CD13+			CTRLCas9	Day 1	Day 2	Day 3	Day 4	Day 5	CTRLCas9	Day 1	Day 2	Day 3	Day 4	Day 5	CTRLCas9	Day 1	Day 2	Day 3	Day 4	Day 5	CTRLCas9	Day 1	Day 2	Day 3	Day 4	Day 5
	SCARB2Cas9-2	82.0062	1041.3		EpCAM	14.1	11.9	14.3	3.09	3.31	3.33		0.880666	5.92439	0.963707	2.94173	1.18921	3.04547				0.527	0.864	1.455	1.852	1.542		0.527	0.864	1.355	1.652	1.342		0.36	0.539	0.678	0.951	1.035		0.438	0.585	1.103	1.197	1.092
	SCARB2Cas9-3	316.963	503.271		CD13	12.1	11.4	11.3	1.11	1.17	1.33		1.05458	6.09095	0.905425	2.92141	0.876606	3.6217				0.536	0.783	1.359	1.742	1.768		0.536	0.783	1.259	1.642	1.468		0.347	0.547	0.791	1.065	0.815		0.472	0.614	1.113	1.173	1.012
					CD133	11.8	11.1	11.2	2.48	3.76	2.92		1.07674	5.76239	1.14605	2.90123	0.959264	2.57874				0.481	0.673	1.428	1.724	1.86		0.481	0.673	1.328	1.624	1.46		0.331	0.592	0.714	1.024	0.868		0.439	0.58	0.943	1.117	1.086
																						0.522	0.884	1.455	1.849	1.66		0.522	0.884	1.415	1.649	1.36		0.34	0.571	0.768	1.183	1.023		0.437	0.611	0.938	1.123	1.107
																					SCARB2Cas9	Day 1	Day 2	Day 3	Day 4	Day 5	SCARB2Cas9	Day 1	Day 2	Day 3	Day 4	Day 5	SCARB2Cas9	Day 1	Day 2	Day 3	Day 4	Day 5	SCARB2Cas9	Day 1	Day 2	Day 3	Day 4	Day 5
																						0.499	0.568	1.008	1.16	1.232		0.499	0.568	1.008	1.16	0.942		0.416	0.639	0.851	1.11	0.899		0.37	0.524	0.762	0.879	0.812
																						0.497	0.706	0.951	1.024	1.003		0.497	0.706	0.951	1.224	0.979		0.402	0.692	0.784	1.054	0.97		0.376	0.524	0.755	0.893	0.841
																						0.492	0.691	1.023	1.085	1.016		0.492	0.691	1.023	1.085	1.016		0.395	0.682	0.797	1.112	0.984		0.381	0.5	0.698	0.954	0.858
																						0.517	0.606	0.958	1.165	0.969		0.517	0.606	0.958	1.165	0.969		0.465	0.697	0.818	1.127	0.946		0.383	0.484	0.666	0.844	0.867
	Fig 1j. CFU numbers per well											Fig 1k. Cell growth (Fold of control)
		HCCLM3 CD133+CD13+			HepG2 CD133+CD13+			Primary HCC1# CD133+CD13+				HCCLM3	concentration of Sorafenib (mM, Log)	CTRLCas9			SCARB2Cas9					Fig 1l. Apoptotic cell percent(%)					Fig 1m. Cell growth (Fold of control)							Fig 1n proportion of organoids with invasive patten (%)				Fig 1o. Percentage of positive cells (%)
	CTRLCas9	128	132	146	117	134	128	89	75	79			2.39794	0.205586	0.20345	0.18244	0.162917	0.190834	0.210423			CTRLCas9	SCARB2Cas9	CTRLCas9+Sora	SCARB2Cas9+Sora		CTRLCas9	Day 1	Day 2	Day 3	Day 4	Day 5		CTRLCas9	SCARB2Cas9				CTRLCas9			SCARB2Cas9
	SCARB2Cas9-1	92	84	87	68	72	83	59	52	54			2.30103	0.21218	0.224226	0.193843	0.185051	0.213373	0.215909			23.65	33.27	33.85	68.46			0.965891	1.06667	1.36434	2.12868	2.25581		60	33.3			CD24	21.1	19.2	19.7	15.6	14.7	14.8
	SCARB2Cas9-2	80	76	64	76	81	87	60	58	55			2	0.307991	0.286946	0.2748	0.228229	0.224643	0.258621			28.26	36.15	42.27	67.87			0.986047	1.17209	1.28527	2.12248	2.25116		50	26.7			EpCAM	27.8	22.3	21.8	16.5	16.9	16.2
													1.69897	0.55353	0.560172	0.531357	0.219884	0.258452	0.257053			25.64	35.99	44.46	65.44			1.04806	1.08992	1.28217	1.96589	2.1907		46.7	26.9			CD13	31.4	30.6	34.8	14	13.5	13.1
													1.39794	0.663693	0.677773	0.632459	0.335559	0.432307	0.375235			29.22	38.78	43.92	55.37		SCARB2Cas9	Day 1	Day 2	Day 3	Day 4	Day 5						CD133	11.1	11.3	10.6	5	4.93	5.09
													1.09691	0.795578	0.886397	0.719498	0.656023	0.669046	0.696317			16.56	32.35	46.99	69.42			0.955463	1.02071	1.17918	1.88762	2.09736
													0.79588	0.936773	1.02783	0.842645	0.738389	0.789256	0.867947			18.87	42.53	41.67	72.26			0.983428	1.058	1.2289	1.83946	1.97929
													0.49485	0.98332	1.09095	0.957431	0.939405	0.922239	0.794671			22.25	27.14	37.45	60.43			1.06111	1.0378	1.14966	1.73071	1.8783
													0.19382	0.94104	1.00862	0.9981	0.934325	1.00939	0.9279			25.54	26.27	36.86	62.53
																						20.18	33.32	42.56	66.37
												HepG2	concentration of Sorafenib (mM, Log)	CTRLCas9			SCARB2Cas9					16.44	37.41	44.43	68.49
													0.193848	0.994893	1.00076	0.93172	0.981915	0.977059	0.996693
													0.49485	0.980848	1.00254	0.930043	0.901777	0.899706	0.9089
													0.79588	0.963483	0.91451	0.908241	0.729457	0.705588	0.607198
													1.09691	0.850817	0.714561	0.758328	0.556442	0.462647	0.549429
													1.39794	0.574372	0.488828	0.524581	0.212036	0.206471	0.22279
													1.69897	0.302349	0.289447	0.282223	0.162813	0.139118	0.124919
													2	0.230337	0.235413	0.22185	0.134705	0.129412	0.1362
													2.17609	0.203524	0.208524	0.199329	0.149673	0.145882	0.145219
													2.30103	0.197651	0.153957	0.199808	0.140768	0.13183	0.130554
													2.39794	0.194256	0.189467	0.195456	0.163654	0.127677	0.129768
	Fig 1p. SCARB2 expression count (x107)				Fig 1q. Percent survival(%)
	Normal	HCC			Time(Months)	SCARB2-low	SCARB2-high
	2.50454	4.10179			54	0
	1.81098	4.00422			49	0
	1.39613	2.24493			56	0
	1.24728	3.03905			55	0
	0.399137	2.36688			54	0
	1.2051	2.16463			56	0
	2.59923	2.14241			47	0
	2.79128	3.41442			49	0
	1.69465	3.26352			32	1
	2.60575	2.95026			49	0
	1.90596	3.62899			44	0
	1.66212	3.0199			53	0
	1.0885	2.2955			53	0
	0.532455	1.58321			47	0
	0.737883	3.36339			55	0
	1.41487	2.67438			55	0
	1.64983	3.28893			54	0
	2.88476	2.04921			56	0
	2.34571	1.1892			49	0
	1.56389	2.9985			47	0
	1.47253	3.00677			26	1
	1.66624	3.00239			47	0
	0.876052	3.99034			56	0
	0.870015	2.6675			32	1
	1.25568	3.05854			32	1
	1.23412	2.03915			54	0
	2.60787	2.55449			24	1
	1.89537	2.78162			53	0
	0.856163	2.22721			25	1
	2.30983	1.21899			47	0
	1.19087	0.463679			33	1
	0.900715	2.55879			49	0
	1.0979	2.93288			47	0
	1.28885	3.20602			49	0
	1.26436	3.61921			56	0
	2.64142	2.06462			54	0
	1.86332	2.9623			30	1
	1.2371	2.91181			49	0
	1.29164	3.37072			53	0
	0.967112	3.25251			53	0
	1.19938	2.53975			48	1
	1.8281	2.68688			54	0
	1.30225	2.43024			54	0
	2.12245	3.11945			54	0
	1.20386	1.9866			53	0
	2.23435	2.58331			55		0
	2.19221	2.51849			55		0
	2.06646	2.25773			54		0
	1.79114	2.45278			49		0
	1.15249	2.51543			25		1
	1.49116	2.20513			47		0
	2.40332	3.71108			49		0
	2.77851	3.20759			54		0
	2.67592	2.43513			49		0
	1.53516	2.74373			54		0
	2.54375	2.25712			54		0
	2.84633	2.0139			56		0
	2.30342	3.21158			23		1
	2.84987	2.17102			54		0
	2.77329	3.6064			26		1
	2.13589	3.98949			17		1
	2.13273	3.26915			25		1
	2.10271	3.43287			55		0
	1.67939	2.1503			56		0
	1.52056	2.44464			22		1
	1.57986	2.14316			15		1
	1.81776	1.79499			54		0
	1.89872	2.71624			49		0
	0.827765	3.22653			54		0
	1.98065	1.58067			53		0
	1.14866	2.27065			53		0
	2.02863	0.878123			12		1
	2.24479	2.75846			32		1
	1.86106	2.31716			56		0
	1.93504	3.16931			6		1
	2.18804	2.91052			29		1
	1.61604	2.29675			56		1
	1.79918	2.15783			8		1
	1.55464	4.20271			14		1
	1.72947	1.44132			25		1
	2.16242	2.27888			54		0
	2.1875	2.02042			13		1
	2.87115	2.14859			21		1
	3.02294	2.75407			53		0
	3.00708	2.30512			26		1
	2.70875	1.89094			6		1
	2.31602	3.75534			7		1
	3.33944	2.95527			6		1
	2.68062	4.06656			5		1
	1.926	3.0506			7		1

## Sheet: Fig. 2 graphs
Fig. 2c liver weight (g)					Fig. 2d HCC incidence (%)						Fig. 2e Percent survival (%)					Fig 2g. Percentage of positive cells (%)										Fig 2n. Tumor Weight (g)			Fig. 2o Tumor volume (mm3)
WT	CreAlbMyc	CreAlbScarb2F/+Myc	CreAlbScarb2F/FMyc		Time(Days)	CreAlbMyc	CreAlbScarb2F/+Myc	CreAlbScarb2F/FMyc			Time(Days)	CreAlbMyc	CreAlbScarb2F/+Myc	CreAlbScarb2F/FMyc			CreAlbMyc			CreAlbScarb2F/FMyc						CTRLCas9	SCARB2Cas9			CTRLcas9
1.26	6.95	5.8	1.4		22	1					56	1				EpCAM	7.33	7.64	6.87	0.97	0.59	0.51				0.99	0.09		Day 7 (Tumor volume)	264.831	136.049	197.614	290.359	170.066	154.629	155.593	214.583
1.39	9.92	4.2	1.2		27	1					71	1				CD133	6.58	6.88	6.99	3.89	1.81	3.16				1.07	0.2		Day 7 Diameters (Length mm; Width mm)	8.98; 7.68	6.48; 6.48	8.02; 7.02	8.45; 8.29	7.27; 6.84	8.23; 6.13	7.48; 6.45	8.12; 7.27
1.03	6.65	1.9	1.4		28	1					76	1				CD24	19.6	17.8	18.3	7.26	9.63	7.15				1.18	0.15		Day 10 (Tumor volume)	305.037	188.334	247.756	437.562	228.785	206.158	252.637	325.57
1.28	5.13	3.9	1.54		28	1					81	1														1.03	0.08		Day 10 Diameters (Length mm; Width mm)	9.23; 8.13	7.60; 7.04	8.88; 7.47	10.14; 9.29	8.61; 7.29	9.38; 6.63	9.56; 7.27	10.73; 7.79
1.13	7.12	1.7	1.38		33	1					81	1														1.07	0.12		Day 15 (Tumor volume)	844.942	797.511	839.843	1182.78	1359.35	1002.51	1436.09	918.306
1.21	6.45	2.5	1.8		34	1					83	1				Fig 2j. Liver weight (g)			Fig 2k. Numbers of tumor nodules							1.05	0.16		Day 15 Diameters (Length mm; Width mm)	12.24; 11.75	14.01; 10.67	16.24; 10.17	15.36; 12.41	14.57; 13.66	13.74; 12.08	15.06; 13.81	15.63; 10.84
1.03	5.56	1.5			35	1					78	1				CreAlb	CreAlbScarb2F/F		CreAlb	CreAlbScarb2F/F						0.68	0.06		Day 20 (Tumor volume)	2325.9	1633.48	2544.23	1283.8	1798.4	1806.43	1959.27	2840.06
1.39	3.89	4.6			38	1					63	1				4.702	1.0181		8	3						0.84	0.09		Day 20 Diameters (Length mm; Width mm)	18.47; 15.87	17.82; 13.54	18.18; 16.73	17.95; 11.96	17.54; 14.32	17.16; 14.51	18.06; 14.73	19.2; 17.2
1.31	5.9	6.9			40	1					93	1				2.446	1.256		12	1									Day 23 (Tumor volume)	2752.3	1870.81	1704.95	2364.75	2743.69	1832.16	3030.49	1734.99
1.31	7.46	5.8			43	1					73	1				3.246	2.098		4	0									Day 23 Diameters (Length mm; Width mm)	20.17; 16.52	21.28; 13.26	19.87; 13.1	21.02; 15	18.81; 17.08	17.12; 14.63	19.39; 17.68	19.21; 13.44
1.27	5.25	1.55			50	1					90	1				3.115	2.798		6	2										SCARB2CAS9
1.33	5.7	1.48			38		1				57		1			3.978	1.985		6	0									Day 7 (Tumor volume)	116.968	144.163	78.3811	108.722	106.924	142.629	96.5503	119.119
					38		1				64		1			4.015	2.786		7	3									Day 7 Diameters (Length mm; Width mm)	7.79; 5.48	6.70; 6.56	5.98; 5.12	6.02; 6.01	5.98; 5.98	7.21; 6.29	5.78; 5.78	6.34; 6.13
					39		1				65		1			3.698	1.554		7	4									Day 10 (Tumor volume)	182.888	99.4112	130.597	139.863	186.857	114.05	152.976	210.148
					40		1				83		1			2.886	1.125		9	0									Day 10 Diameters (Length mm; Width mm)	7.75; 6.87	6.34; 5.60	6.56; 6.31	6.54; 6.54	8.35; 6.69	6.11; 6.11	7.40; 6.43	7.78; 7.35
					40		1				84		1																Day 15 (Tumor volume)	362.855	455.995	355.409	387.692	667.317	609.571	253.455	235.87
					45		1				88		1			Fig 2l. Tumor volume (mm3)													Day 15 Diameters (Length mm; Width mm)	9.61; 8.69	11.75; 8.81	10.05; 8.41	9.99; 8.81	11.01; 11.01	11.25; 10.41	10.17; 7.06	8.78; 7.33
					46		1				89		1			Days	CTRLcas9									Fig 2q. Tumor Weight (g)			Day 20 (Tumor volume)	994.974	563.17	1055.82	1082.97	1103.28	574.658	332.77	500.968
					50		1				90		1			7	186.62	108	64.6624	113.49	94.08	97.216	117.148	103.488		CTRLCas9	SCARB2Cas9		Day 20 Diameters (Length mm; Width mm)	16.18; 11.09	10.89; 10.17	15.72; 11.59	14.27; 12.32	14.19; 12.47	11.47; 10.01	9.19; 8.51	11.71; 9.25
					82		1				100		1			9	202.5	94.221	172.062	154.213	143.65	74.4385	74.431	89.376		1.2444	0.8215		Day 23 (Tumor volume)	954.283	1128.79	831.987	1261.33	1198.83	523.346	1409.59	764.557
					90		0				102		0			11	262.808	397.375	86.756	247.5	97.556	178.596	119.164	171.5		0.9781	0.7428		Day 23 Diameters (Length mm; Width mm)	12.95; 12.14	15.73; 11.98	11.91; 11.82	14.50; 13.19	15.72; 12.35	10.53; 9.97	17.18; 12.81	12.19; 11.2
					90		0				114		0			13	535	538.996	210.938	177.315	307.242	239.062	228.096	363.384		1.141	0.7644
					90		0				120		0			15	820.228	199.761	380.208	99.7195	518.938	329.252	197.213	465.52		1.6723	0.7853
					60			1			60			1		17	1183.95	475.154	755.634	231.811	906.599	801.837	411.825	456.192		1.6345	0.5608
					70			1			78			1		19	359.856	1049.57	865.536	647.514	859.625	727.552	396.94	608.256		0.7962	0.598
					90			0			110			0		21	1787.19	1385.21	880.632	855.562	613.64	1230.19	760.438	822.197		1.0409	0.262
					90			0			105			0		23	1661.06	998.001	1330.02	1642.29	1372	753.914	1024.19	1372		0.7483	0.357
					90			0			97			0		25	1474.56	1288.41	1524.31	1797.64	1302.35	1462.1	1755.9	1001.79					Fig 2r. Percentage of positive cells (%)
					90			0			90			0		27	1257.7	1572.86	1755.9	1764.35	1733	1620.9	1826.13	1190.86					CTRLCas9
					90			0			93			0															CD24	74.8	74.5	78.8	80.1	62.8	62.9	68.2	70.1
					90			0			120			0		Days	SCARB2CAS9												EpCAM	13.2	12	15.6	16.4	11.3	11.7	12	13.1
					90			0			120			0		7	113.132	186.517	100.949	134.54	91.936	176.157	103.968	107.911					CD13	54.6	54.1	60.4	63.6	39.3	39.8	42.5	44.8
					90			0			120			0		9	113.49	269.769	92.2625	176.418	268.584	257.004	128.774	178.956					CD133	52.9	53.1	61.4	61.6	38.5	38.5	37.4	41.8
																11	128.774	184.96	81.25	102.689	364.5	266.051	131.072	285.404					SCARB2Cas9
																13	139.425	219.375	232.73	83.824	402.178	117.6	237.276	388.157					CD24	52.7	40.5	45.8	39.8	46.3	44.4	48.7	52.4
																15	280.845	324.576	107.911	536.313	380.88	189.584	183.75	67.626					EpCAM	9.15	11.6	8.84	11.1	8.77	7.56	8.28	9.47
																17	423.2	288.99	181.476	389.344	240.318	246.054	483.678	97.556					CD13	41.5	34.1	32.8	33.4	31.9	31.5	35.2	33.4
																19	196.992	452.812	352.485	329.476	428.688	282.123	42.592	214.243					CD133	48	27.8	30.4	27.5	29.7	29.4	33.2	31.3
																21	219.488	449.748	352.485	379.456	442.368	706.744	340.736	26.624
																23	150.381	825.73	37.044	655.987	415.292	483.84	401.628	640.677
																25	711.504	667.013	125.023	1040.36	546.364	546.364	129.762	976.562
																27	821.516	681.462	54.684	992.452	1024.19	1000.19	759.755	109.242

## Sheet: Fig. 3 graphs
	Fig 3k. MYC Relative Transcriptional Activity(R.L.A)			Fig 3o. Fold enrichment
	CTRLCas9	SCARB2Cas9		CAD				CDK4				LDHA				Chr6
	1.12295	0.535515		anti-IgG (CTRLCas9)	anti-IgG (SCARB2Cas9)	anti-MYC (CTRLCas9)	anti-MYC (SCARB2Cas9)	anti-IgG (CTRLCas9)	anti-IgG (SCARB2Cas9)	anti-MYC (CTRLCas9)	anti-MYC (SCARB2Cas9)	anti-IgG (CTRLCas9)	anti-IgG (SCARB2Cas9)	anti-MYC (CTRLCas9)	anti-MYC (SCARB2Cas9)	anti-IgG (CTRLCas9)	anti-IgG (SCARB2Cas9)	anti-MYC (CTRLCas9)	anti-MYC (SCARB2Cas9)
	0.973713	0.573449		0.775572	1.87904	7.88986	3.85483	1.32256	1.18673	11.4188	4.87927	1.39474	0.959264	10.2201	5.63077	0.868542	0.911723	0.858565	1.20303
	0.90334	0.599186		0.99539	0.913831	8.39773	4.8121	1.69741	1.23509	15.707	4.33691	0.840896	0.721965	11.0298	4.3873	1.14605	1.27162	0.888843	1.25411
	Ad-CON	Ad-SCARB2		1.29534	0.747424	6.63455	4.55252	1.45734	1.10191	11.4982	3.88164	0.732043	1.44393	11.9037	4.7349	1.00463	1.01866	0.959264	0.97716
	0.953255	2.3816		NCL				PKM2				HES1
	1.17917	3.11935		anti-IgG (CTRLCas9)	anti-IgG (SCARB2Cas9)	anti-MYC (CTRLCas9)	anti-MYC (SCARB2Cas9)	anti-IgG (CTRLCas9)	anti-IgG (SCARB2Cas9)	anti-MYC (CTRLCas9)	anti-MYC (SCARB2Cas9)	anti-IgG (CTRLCas9)	anti-IgG (SCARB2Cas9)	anti-MYC (CTRLCas9)	anti-MYC (SCARB2Cas9)
	0.867203	3.39642		1.02811	1.07177	16.641	7.85349	0.773783	1.84038	49.18	6.6807	1.12345	1.7211	3.29436	1.23114
				0.986233	1.6245	19.2484	7.42985	1.16473	1.60214	67.1819	8.39773	0.8345	0.860551	3.65533	0.80107
				0.986233	1.31951	19.7895	9.14722	1.10957	0.888843	65.7993	10.2674	1.04205	0.675175	3.34035	0.747425
	Fig 3r. Numbers of MYC/MAX Foci per cell			Fig 3p. Fold enrichment
	CTRLCas9	SCARB2Cas9		Cad				Cdk4				Ldha				Chr6
	25	2		anti-IgG (CreAlbMyc)	anti-IgG (CreAlbScarb2F/FMyc)	anti-MYC (CreAlbMyc)	anti-MYC (CreAlbScarb2F/FMyc)	anti-IgG (CreAlbMyc)	anti-IgG (CreAlbScarb2F/FMyc)	anti-MYC (CreAlbMyc)	anti-MYC (CreAlbScarb2F/FMyc)	anti-IgG (CreAlbMyc)	anti-IgG (CreAlbScarb2F/FMyc)	anti-MYC (CreAlbMyc)	anti-MYC (CreAlbScarb2F/FMyc)	anti-IgG (CreAlbMyc)	anti-IgG (CreAlbScarb2F/FMyc)	anti-MYC (CreAlbMyc)	anti-MYC (CreAlbScarb2F/FMyc)
	31	11		1.1487	0.806642	10.3867	2.92817	0.92445	0.780967	8.30128	4.34693	0.961483	1.5874	6.20458	2.21402	0.823591	0.378929	1.2283	1.81503
	33	5		1.10957	1.01396	8.9797	2.02791	1.10701	1.0163	7.02907	6.14749	1.0163	0.695762	5.21741	2.10916	1.10957	2.07053	1.09177	1.38511
	26	11		1	1.22264	9.42614	2.39495	0.97716	1.25992	9.40439	4.7899	1.02337	0.905425	5.21741	2.1386	1.09429	1.27456	0.856584	0.74226
	22	11		Ncl				Pkm2				Hes1
	19	6		anti-IgG (CreAlbMyc)	anti-IgG (CreAlbScarb2F/FMyc)	anti-MYC (CreAlbMyc)	anti-MYC (CreAlbScarb2F/FMyc)	anti-IgG (CreAlbMyc)	anti-IgG (CreAlbScarb2F/FMyc)	anti-MYC (CreAlbMyc)	anti-MYC (CreAlbScarb2F/FMyc)	anti-IgG (CreAlbMyc)	anti-IgG (CreAlbScarb2F/FMyc)	anti-MYC (CreAlbMyc)	anti-MYC (CreAlbScarb2F/FMyc)
	19	6		1.15669	1.13027	5.48947	2.52567	1.13027	0.679871	3.26406	2.45093	0.963707	1.04488	17.428	3.06665
	16	7		1.05702	1.09177	6.21893	2.09458	0.97041	1.16743	4.30695	2.40049	0.80478	0.974905	18.0426	1.9141
				0.817902	0.810378	7.29378	2.03731	0.911723	1.25992	3.33264	1.61701	1.28937	0.981686	17.0693	2.68824

## Sheet: Fig. 4 graphs
		Fig 4g. MYC Relative Transcriptional Activity(R.L.A)					Fig 4h. Fold enrichment
		CTRLCas9	SCARB2Cas9+MYC K148R	SCARB2Cas9	SCARB2Cas9+MYC-K148R		CAD				CDK4				LDHA				Chr6
		3.7184	1.04181	2.01713	1.06712		anti-IgG (MYCWT)	anti-IgG (MYCK148R)	anti-MYC (MYCWT)	anti-MYC (MYCK148R)	anti-IgG (MYCWT)	anti-IgG (MYCK148R)	anti-MYC (MYCWT)	anti-MYC (MYCK148R)	anti-IgG (MYCWT)	anti-IgG (MYCK148R)	anti-MYC (MYCWT)	anti-MYC (MYCK148R)	anti-IgG (MYCWT)	anti-IgG (MYCK148R)	anti-MYC (MYCWT)	anti-MYC (MYCK148R)
		3.55819	0.880725	1.92395	1.08294		1.02811	0.884745	8.6538	4.94739	1.15402	1.04488	6.90034	2.19872	0.997692	0.66588	8.69388	5.92439	0.882703	0.897095	1.05946	1.05214
		3.6914	1.08693	2.01745	0.849944		1.27456	1.27751	7.58597	5.15748	0.782773	1.16743	6.26219	1.96791	0.80478	1.66248	12.996	5.80247	1.13288	1.04488	1.11214	1.05214
							0.76313	0.884745	6.74273	5.22948	1.10701	0.819794	6.75833	2.65124	1.24545	0.903335	9.57983	7.19336	1	1.06683	1.34102	0.903335
							NCL				PKM2				HES1
							anti-IgG (MYCWT)	anti-IgG (MYCK148R)	anti-MYC (MYCWT)	anti-MYC (MYCK148R)	anti-IgG (MYCWT)	anti-IgG (MYCK148R)	anti-MYC (MYCWT)	anti-MYC (MYCK148R)	anti-IgG (MYCWT)	anti-IgG (MYCK148R)	anti-MYC (MYCWT)	anti-MYC (MYCK148R)
							0.846745	1.04488	10.5561	4.29701	1.06437	1.16473	5.72258	1.7411	1.10957	1.83613	2.38943	0.658231
							1.25701	1.16743	8.05564	4.57361	0.993093	1.12506	6.26219	1.89212	1.02101	0.740549	2.37293	0.799221
							0.939523	0.819794	9.64646	4.76783	0.946058	0.76313	6.99666	1.71713	0.882703	0.735433	2.43964	0.874583
		Fig 4j. OD450								Fig 4k. CFU numbers per well
		MYCWT + CTRLCas9								MYCWT + CTRLCas9	MYCWT + SCARB2Cas9	MYCK148R + CTRLCas9	MYCK148R+ SCARB2Cas9
		0 hr	0.588	0.61	0.623	0.625	0.545	0.556		198	94	125	94
		24 hr	1.085	1.031	1.051	1.071	1.083	1.157		209	89	108	62
		48 hr	1.974	2.039	2.05	1.847	1.899	1.837		182	71	111	71
		72 hr	2.583	2.671	2.409	2.66	2.595	2.605
		96 hr	3.123	2.931	3.101	3.267	2.985	2.915
		MYCWT + SCARB2Cas9
		0 hr	0.535	0.514	0.529	0.508	0.508	0.491
		24 hr	0.903	0.973	0.938	1.009	1.006	1.005
		48 hr	1.572	1.717	1.707	1.502	1.787	1.897
		72 hr	2.193	2.049	2.148	2.164	2.176	2.099
		96 hr	2.407	2.337	2.406	2.321	2.527	2.469
		MYCK148R + CTRLCas9
		0 hr	0.471	0.527	0.514	0.476	0.5	0.493
		24 hr	0.657	0.72	0.658	0.662	0.632	0.633
		48 hr	0.76	0.799	0.738	0.829	0.806	0.829
		72 hr	1.166	1.167	1.082	1.147	1.111	1.244
		96 hr	1.556	1.491	1.192	1.334	1.485	1.509
		MYCK148R+ SCARB2Cas9
		0 hr	0.499	0.51	0.499	0.482	0.506	0.508
		24 hr	0.6945	0.657	0.66	0.699	0.696	0.618
		48 hr	0.812	0.72	0.794	0.824	0.781	0.855
		72 hr	1.054	1.058	0.975	0.95	0.946	0.985
		96 hr	1.346	1.201	1.24	1.462	1.308	1.216

## Sheet: Fig. 5 graphs
	Fig 5i. Fold enrichment
	CAD			CDK4			LDHA			Chr6
	anti-IgG (CON)	anti-MYC (CON)	anti-MYC (RGFP966)	anti-IgG (CON)	anti-MYC (CON)	anti-MYC (RGFP966)	anti-IgG (CON)	anti-MYC (CON)	anti-MYC (RGFP966)	anti-IgG (CON)	anti-MYC (CON)	anti-MYC (RGFP966)
	1.36604	4.19887	8.39773	0.915945	4.18918	11.1322	1.05214	9.57983	17.188	0.911723	0.994603	0.937355
	0.864537	3.97237	7.94474	1.1434	4.10297	14.4868	0.848704	7.72749	18.4217	0.899171	0.80107	1.15402
	0.846745	4.28709	8.57419	0.954842	4.61608	14.4868	1.11987	8.28212	18.0426	1.21982	0.852635	0.92445
	NCL			PKM2			HES1
	anti-IgG (CON)	anti-MYC (CON)	anti-MYC (RGFP966)	anti-IgG (CON)	anti-MYC (CON)	anti-MYC (RGFP966)	anti-IgG (CON)	anti-MYC (CON)	anti-MYC (RGFP966)
	0.716978	11.8762	18.4643	0.817902	9.14722	16.5642	0.679871	3.21169	6.99666
	1.03526	12.6407	21.9579	1.75321	9.08404	15.7797	1.10445	4.60542	8.20593
	1.34723	10.3388	20.2054	0.697372	10.7282	16.7955	1.33176	3.87268	8.03705
	Fig 5k. CFU numbers per well					Fig 5j. HCCLM3 OD450
	CTRLCas9	SCARB2Cas9	SCARB2Cas9+HDAC3OE	SCARB2Cas9+HDAC3-R265POE			CTRLCas9
	198	147	46	98		0 hr	0.841	0.806	0.831	0.787	0.819	0.805
	204	123	63	114		24 hr	1.668	1.788	1.689	1.757	1.775	1.597
	211	109	45	127		48 hr	2.923	3.197	3.14	3.34	2.986	2.874
						72 hr	3.235	3.498	3.421	3.376	3.787	3.717
						96 hr	3.92	4.196	4.205	4.166	4.161	4.371
							SCARB2Cas9
						0 hr	0.935	0.884	0.914	0.956	1.069	1
						24 hr	1.707	1.346	1.5	1.507	1.581	1.747
						48 hr	2.269	2.053	2.005	1.937	2.029	2.316
						72 hr	2.856	2.625	2.921	2.943	2.717	2.945
						96 hr	3.549	3.473	3.405	3.299	3.535	3.436
							SCARB2Cas9+HDAC3-OE
						0 hr	0.773	0.883	0.935	0.906	0.884	0.885
						24 hr	1.095	1.213	1.451	1.314	1.309	1.389
						48 hr	1.701	1.765	1.812	1.877	1.824	1.7006
						72 hr	2.341	2.168	2.275	2.274	2.2	2.134
						96 hr	2.705	2.635	2.645	2.679	2.603	2.547
							SCARB2Cas9+HDAC3-R265P-OE
						0 hr	0.964	1.029	0.999	0.984	0.93	1.019
						24 hr	1.883	1.664	1.76	1.738	1.793	1.885
						48 hr	2.186	1.991	2.119	2.024	2.46	2.043
						72 hr	2.584	2.691	2.463	2.415	2.392	2.86
						96 hr	3.001	3.521	3.267	3.269	3.245	3.314
						Fig 5j. HepG2 OD450
							CTRLCas9
						0 hr	0.605	0.702	0.625	0.74	0.65	0.642
						24 hr	1.578	1.587	1.58	1.774	1.628	1.777
						48 hr	2.401	2.256	2.251	2.06	2.065	2.241
						72 hr	2.714	2.857	2.839	2.646	2.674	2.887
						96 hr	3.724	3.563	3.846	3.78	3.626	3.74
							SCARB2Cas9
						0 hr	0.67	0.733	0.647	0.796	0.633	0.653
						24 hr	1.254	1.299	1.237	1.275	1.356	1.372
						48 hr	2.007	1.969	1.971	1.76	1.899	1.809
						72 hr	2.086	2.207	2.236	2.236	2.257	2.213
						96 hr	2.811	3.092	2.918	2.91	2.946	2.771
							SCARB2Cas9+HDAC3-OE
						0 hr	0.747	0.636	0.684	0.636	0.645	0.752
						24 hr	1.062	1.177	1.09	0.989	1.171	0.92
						48 hr	1.718	1.711	1.734	1.73	1.713	1.757
						72 hr	2.023	2.068	1.953	2.043	2.106	1.738
						96 hr	2.483	2.548	2.295	2.341	2.331	2.353
							SCARB2Cas9+HDAC3-R265P-OE
						0 hr	0.608	0.613	0.682	0.589	0.619	0.61
						24 hr	1.278	1.295	1.287	1.274	1.367	1.39
						48 hr	2.102	1.93	2.136	2.051	1.904	2.047
						72 hr	2.379	2.409	2.471	2.49	2.585	2.631
						96 hr	2.621	2.882	2.813	2.947	2.957	2.933

## Sheet: Fig. 6 graphs
	Fig 6j. Fold enrichment																		Fig 6m. The frequency of tumor-initiating cells of HCC cells						Fig 6n. CFU numbers per well					Fig 6o.OD450									Fig 6p.OD450					Fig 6p.OD450
	CAD			CDK4			LDHA			Chr6				Fig 6k. CFU numbers per well							dilution number(cells/well)	replicates	number of positive		WT	MYCK148R	PMB+WT	MYCK148R+PMB			MYCWT								Time (Hr)	CON-siRNA				Time (Hr)	CTRLCas9
	anti-IgG (CON)	anti-MYC (CON)	anti-MYC (PMB)	anti-IgG (CON)	anti-MYC (CON)	anti-MYC (PMB)	anti-IgG (CON)	anti-MYC (CON)	anti-MYC (PMB)	anti-IgG (CON)	anti-MYC (CON)	anti-MYC (PMB)		CON	Sora	PMB	PMB+ Sora		HepG2	CTRL	96	10	10		177	78	95	90		0 hr	0.545	0.691	0.615	0.632	0.732	0.748			0 hr	0.516	0.53	0.523	0.508	0 hr	0.395	0.37	0.381	0.379
	1.08925	27.9866	15.2775	1.27751	8.87656	4.47949	1.16473	9.69114	4.63746	0.838956	1.15347	0.980967		192	104	112	79				48	10	10		154	84	109	62		24 hr	1.163	1.109	1.122	1.105	1.08	1.158			24 hr	0.577	0.545	0.598	0.526	24 hr	0.496	0.492	0.479	0.512
	1.1434	24.0284	15.2775	0.878633	9.12611	3.92674	0.986233	10.2437	4.60542	0.97716	1.23065	1.18636		178	133	130	83				24	10	8		162	66	76	82		48 hr	1.855	1.848	1.75	1.765	1.602	1.752			48 hr	0.979	0.821	0.821	0.836	48 hr	0.583	0.577	0.542	0.559
	0.802923	28.5747	14.4534	0.890899	8.28212	3.41843	0.870551	10.459	5.4014	1.21982	1.19152	0.983714		180	127	116	89				12	10	5							72 hr	2.604	2.592	2.443	2.591	2.838	2.643			72 hr	1.489	1.358	1.416	1.58	72 hr	1.298	1.237	1.13	1.118
	NCL			PKM2			HES1														6	10	5							96 hr	3.276	3.139	3.204	3.188	3.304	3.158			96 hr	2.243	2.419	2.638	2.499	96 hr	1.914	1.734	1.725	1.808
	anti-IgG (CON)	anti-MYC (CON)	anti-MYC (PMB)	anti-IgG (CON)	anti-MYC (CON)	anti-MYC (PMB)	anti-IgG (CON)	anti-MYC (CON)	anti-MYC (PMB)												3	10	4																Time (Hr)	MYC-siRNA				Time (Hr)	SCARB2Cas9
	1.26868	53.4456	23.3713	0.937354	12.3234	3.84593	1.11214	5.05134	2.01391					Fig 6l. Percnetage of apotosis cells (%)						PMB	96	10	8								MYCWT+PMB								0 hr	0.557	0.591	0.607	0.578	0 hr	0.481	0.728	0.687	0.572
	0.548412	60.9688	26.477	0.918064	13.2998	3.63847	1.06683	5.80247	2.26577					CON	Sora	PMB	PMB+ Sora				48	10	6							0 hr	0.508	0.647	0.612	0.65	0.619	0.646			24 hr	0.652	0.699	0.656	0.659	24 hr	0.786	0.796	0.808	0.812
	1.43727	54.5686	25.223	1.16205	18.9396	3.92674	0.842842	8.20593	3.83706					41.25	56.63	64.58	77.58				24	10	4							24 hr	0.9531	0.9072	0.9639	0.9108	0.9153	0.9972			48 hr	0.754	0.794	0.72	0.805	48 hr	0.981	0.998	0.977	0.957
														43.86	47.54	61.28	60.13				12	10	4							48 hr	1.4886	1.5507	1.6137	1.53	1.5633	1.692			72 hr	1.394	1.265	1.289	1.298	72 hr	1.145	1.121	1.078	1.103
														36.64	42.36	60.39	59.99				6	10	1							72 hr	1.7253	1.8054	1.6803	1.9341	1.818	1.9746			96 hr	1.258	1.405	1.406	1.408	96 hr	1.278	1.183	1.244	1.334
														36.45	38.75	62.27	61.28				3	10	1							96 hr	2.0673	1.9557	1.8357	2.0799	1.9935	2.1717			Time (Hr)	PMB				Time (Hr)	PMB
														20.28	37.11	65.97	63.28																						0 hr	0.505	0.515	0.53	0.595	0 hr	0.429	0.409	0.424	0.443
														24.36	36.42	57.14	66.39														MYCK148R								24 hr	0.745	0.72	0.612	0.738	24 hr	0.652	0.63	0.574	0.635
														25.34	28.99	58.29	70.25		Primary HCC	CTRL	10000	10	10							0 hr	0.605	0.564	0.573	0.559	0.536	0.534			48 hr	0.803	0.987	1.029	0.897	48 hr	0.862	0.892	0.857	0.752
														21.17	31.02	52.33	66.57				5000	10	10							24 hr	0.654	0.62	0.718	0.818	0.696	0.644			72 hr	1.146	1.252	1.244	1.279	72 hr	0.959	0.917	1.117	1.101
														30.36	32.43	44.31	54.32				2000	10	10							48 hr	0.906	1.011	0.978	0.948	0.918	0.882			96 hr	1.1	1.334	1.451	1.287	96 hr	1.01	1.189	1.165	1.15
														18.89	36.24	52.74	51.37				1000	10	7							72 hr	1.025	0.964	1.089	1.014	1.044	1.043			Time (Hr)	MYC-siRNA+PMB				Time (Hr)	SCARB2Cas9+PMB
																					500	10	4							96 hr	1.538	1.523	1.572	1.564	1.571	1.573			0 hr	0.582	0.624	0.622	0.626	0 hr	0.461	0.498	0.524	0.526
																					250	10	1																24 hr	0.728	0.778	0.803	0.762	24 hr	0.67	0.676	0.662	0.655
																				PMB	10000	10	10								MYCK148R+PMB								48 hr	1.078	0.924	0.96	1.034	48 hr	0.718	0.787	0.785	0.874
																					5000	10	8							0 hr	0.5025	0.483	0.531	0.552	0.525	0.5115			72 hr	1.352	1.298	1.262	1.31	72 hr	0.782	0.861	0.892	0.802
																					2000	10	4							24 hr	0.649	0.694	0.659	0.651	0.699	0.667			96 hr	1.348	1.412	1.362	1.352	96 hr	0.885	0.972	1.013	0.927
																					1000	10	1							48 hr	0.895	0.904	0.902	0.97	0.933	0.906
																					500	10	0							72 hr	1.2615	1.2075	1.1655	1.2225	1.101	1.071
																					250	10	0							96 hr	1.6725	1.737	1.4055	1.3845	1.785	1.62
[truncated: 4 more columns]

## Sheet: Fig. 7 graphs
	Fig 7a. HCCLM3 Tumor volume(mm3)															Fig 7g. PDX Tumor volume (mm3)										Fig 7h. PDX Tumor weight (g)					Fig 7i. ALDH+ Cell population(%)
	Time (Days)	CTRL									Fig 7b. Hepg2 Tumor weight (g)					Time (Days)	CTRL									CTRL	sora	PMB	PMB+sora		CTRL	sora	PMB	PMB+sora
	5	116.573	92.5965	111.328	81.12	66.3255	78.732	62.5	150.381		CTRL	Sora	PMB	Sora+PMB		5	157.22	164.25	66.33	176.4	86.53	139.54	157.22	70.3		1.49	0.87	0.95	0.51		6.2	10.3	1.3	2.3
	7	56.7	74.36	39.546	75	33.6	66.25	30.0125	48.074		1.71	0.12	0.41	0.13		7	329.25	307.06	246.52	282.12	328.1	285.89	131.07	130.7		0.88	0.66	0.89	0.51		5.1	9.2	2.2	2.9
	9	66.27	67.626	38.025	34.4605	29.4335	98.784	58.08	55.225		1.2	0.59	0.46	0.24		9	415.29	418.97	251.26	328.1	389.34	314.29	414.74	296.35		1.21	0.62	0.51	0.26		4.3	9.5	2.8	3.7
	11	76.7295	105.056	55.225	43.2	74.4385	105.593	70.227	70.304		0.97	0.5	0.34	0.11		11	760.44	640.45	629.86	516.91	389.34	760.44	374.67	283.02		0.86	0.51	0.54	0.42
	13	86.24	106.2	141.537	143.36	62.208	13.5	146.189	145.824		0.75	0.33	0.05	0.26		13	727.65	780.45	508.07	676	442.37	953.31	760.44	519.45		0.83	0.62	0.55	0.56
	15	186.624	73.008	317.52	215.472	178.537	244.688	189.037	426.275		0.68	0.16	0.06	0.08		15	651.69	717.88	474.62	702.46	1149.88	650.48	812.25	459.42		0.67	0.47	0.29	0.36
	17	199.119	457.056	405.769	306.56	363.888	318.028	307.062	211.266		0.41	0.45	0.1	0.14		17	458.4	772.81	998	708.45	760.44	1230.19	800.81	530.6		0.76	0.39	0.38	0.21
	19	578.812	582.112	251.896	722.138	402.178	469.752	657.874	364.634		0.43	0.12	0	0.1		19	345.74	1140.63	1254.53	1037.34	721.45	1108.86	451.58	864		0.72	0.42	0.44	0.14
	21	683.816	423.801	530.604	336.774	562.432	662.924	846.72	573.087							21	826.56	1101.42	1012.99	1068.63	800.81	1257.73	1671.49	907.92
	23	660.192	538.263	930.433	595.508	721.448	867.912	1190.72	386.63		Fig 7b. Hepa 1-6 Tumor weight (g)					23	1187.84	1758.61	1127.36	1207.02	885.78	1492.99	2341.35	1230.19
	25	753.768	1015.93	544.968	780.448	1048.58	1017.55	1309.77	372.006		CTRL	Sora	PMB	Sora+PMB		25	1281.25	1400.77	2660.93	1524.31	1754.27	1149.98	1064.21	1671.49
	27	953.127	681.216	1417.22	1292.83	608.654	1289.38	1804.03	1163.8		1.25	0.34	0.29	0.13		Time (Days)	Sora
											0.88	0.21	0.17	0.1		5	143.75	156.33	199.96	178.96	131.07	95.51	92.6	62.5
	Time (Days)	Sora									0.45	0.16	0.1	0.03		7	87.81	128.37	202.61	158.44	246.52	194.51	278.84	340.74
	5	88.938	62.5	51.6375	28.16	0	69.629	77.315	77.064		0.58	0.11	0.07	0.02		9	194.51	202.61	282.41	295.86	470.6	292.78	414.74	402.18
	7	89.6765	55.296	46.575	46.746	40	65.596	92.2625	52.9		0.3	0.13	0.08	0.02		11	330.67	646.07	406.27	358.71	479.86	219.49	456.34	499.85
	9	77.5	75	62.5	132.496	75.429	92.3355	56.448	75		0.39	0.43	0.24	0.01		13	576	318.03	562.43	246.52	222.91	164.15	263.84	434.75
	11	140.981	78.732	59.094	83.1875	102.608	125.023	102.689	62.5		0.73	0.35	0.37	0		15	296.35	489.8	578.81	529.92	423.77	318.03	228.27	414.74
	13	102.689	48.4	198	62.5	184.32	110.466	57.624	44.55		1.18	0.31	0.28	0		17	389.34	595.51	581.46	760.44	428.69	562.43	432.96	504.21
	15	129.6	164.255	125.023	317.583	121.104	194.078	107.648	157.216							19	428.69	665.5	600	288	288	1372	126	550
	17	475.341	285.894	186.624	205.35	210.938	237.141	237.276	189.037		Fig 7b. HCCLM3 Tumor weight (g)					21	578.81	734.22	470.6	355.74	562.43	984.06	1391.6	560
	19	202.612	530.604	352.485	243.648	296.352	771.538	208.738	415.292		CTRL	Sora	PMB	Sora+PMB		23	1330.43	827.54	1301.81	605.7	590.65	377.2	301.81	442.37
	21	428.546	318.028	428.125	416.295	517.562	336.518	456.337	918.09		0.71	0.32	0.72	0.446		25	1073.15	530.6	785.29	428.69	708.46	1101.56	1492.99	683.82
	23	668.542	329.252	622.261	402.178	355.008	562.432	448.056	988.38		0.95	0.66	0.45	0.502		Time (Days)	PMB
	25	605.696	515.15	428.688	892.8	409.909	612.521	1251.41	361		1.26	0.92	0.51	0.07		5	74.44	194.51	157.22	181.48	74.44	38.66	75.71	83.23
	27	507.123	721.448	702.464	1451.19	672.525	502.272	465.52	689.976		1.15	0.76	0.57	0.21		7	202.61	389.21	231.04	285.89	202.18	143.75	210.94	207.83
											1.15	0.62	0	0.14		9	406.27	389.34	310.46	402.04	285.89	410.5	237.28	380.89
	Time (Days)	PMB									0.79	0.68	0.77	0.404		11	401.16	376.79	442.37	413.1	389.34	448.59	470.6	199.76
	5	70.304	75.6315	81.25	103.488	87.079	84.7	86.2125	85.833		1.12	0.45	0.68	0.415		13	505.4	415.29	289.13	228.27	235.47	760.44	448.59	441
	7	44.042	38.4	78.75	70.304	51.772	39.7535	78.416	14.58							15	504.21	557.03	468.31	485.15	442.37	556.61	318.03	610.02
	9	77.184	97.556	45.9375	75	56.448	32.67	90.584	65.664							17	578.81	593.03	237.28	295.86	345.74	389.34	740.77	397.37
	11	106.171	66.3255	48.668	92.5	87.5	101.92	83.106	74.0015							19	500	256	288	726	445.5	864	405	665.5
	13	47.61	124.2	124.653	176.418	127.008	57.132	72.6	58.752							21	562.43	292.49	393.58	1193.54	930.43	535.55	740.77	470.6
	15	133.956	131.196	194.508	59.904	181.675	77.2475	157.604	181.804							23	1293.98	821.63	763.9	363.38	415.29	1124.05	938.98	594.1
	17	266.45	373.498	101.338	302.379	245.134	284.817	171.088	219.04							25	930.43	1431.64	870.25	595.51	664.85	758.91	355.74	1014.82
	19	295.76	379.312	534.528	113.49	490.398	303.116	210.938	437.06							Time (Days)	Sora+PMB
	21	588.062	420.229	250.312	202.612	287.086	562.277	265.721	529.83							5	87.88	113.13	140.9	169.14	73.03	66.82	43.45	137.31
	23	778.532	246.519	657.874	530.16	307.062	673.266	442.368	546.013							7	210.94	131.07	119.42	136.93	202.61	204.77	139.26	70.3
	25	554.392	897.728	285.894	514.35	925.753	702.462	428.688	193.315							9	207.83	186.62	285.89	237.28	164.25	166.7	125.02	265.72
	27	1059.61	981.198	454.072	457.65	868.292	389.344	398.664	557.861							11	318.03	202.61	340.22	235.47	186.62	169.88	389.34	144.15
																13	726	288	196	325.13	445.5	256	307.06	87.5
	Time (Days)	Sora+PMB														15	157.22	371.71	202.61	83.19	600.25	359.53	454.07	329.25
	5	0	108	64.512	83.1875	28.322	60.025	65.664	56.8							17	143.75	314.29	657.31	401.63	329.25	354.03	275.68	295.86
	7	0	51.772	79.35	48	33.5405	50.43	78.732	19.6							19	219.49	415.29	727.55	340.74	347.61	415.29	368.48	329.25
	9	40.8	67.5	66.3255	35.258	50.336	27.7695	27.436	0							21	698.39	385.07	612.36	331.63	433.66	459.47	295.86	202.61
	11	105.854	0	78.652	62.426	85.05	55.296	56.3295	86.2125							23	525.35	449.75	605	329.48	497.32	625	415.29	265.72
	13	86.0985	72.897	99.2875	97.556	0	59.643	79.768	196							25	546.36	617.4	806.73	231.81	219.49	194.51	740.77	428.69
	15	92.697	92.5965	109.8	115.2	0	93.775	43.218	141.312
	17	199.584	151.552	178.956	0	140.899	80.631	275.684	275.684
	19	246.519	329.252	302.58	246.054	102.043	0	325.125	0
	21	382.235	388.8	265.721	284.592	197.516	484.563	376.786	0
	23	431.664	253.127	573.359	0	293.327	387.2	546.364	456.192
	25	582.624	456.337	546.364	251.424	405.769	287.49	562.432	52.272
	27	443.576	717.336	442.368	567.018	307.2	526.904	62.5	541.018
	Fig 7a. HepG2 Tumor volume (mm3)
	Time (Days)	CTRL
	5	27.436	30.4	32	102.602	84.7	23.328	14.8955	50.688
	7	54.675	19.7005	29.16	23.328	50.625	84.564	27.5625	33.934
	9	70.304	58.19	108	68.9265	87.808	111.6	46.656	49.4325
	11	77.064	68.4285	53.235	84.7	100.92	76.25	71.656	78.416
	13	88.434	108	111.647	115.182	119.487	133.12	155.648	186.106
	15	352.616	28.175	246.054	45.5625	90.396	849.66	122.786	286.65
	17	514.692	677.082	1089.29	217.728	17.92	511.488	204.161	167.706
	19	437.382	1447.77	1058.75	1076.24	366.912	707.868	310.675	712.86
	21	899.223	1195.2	366.458	205.768	834.176	528.22	1103.87	1598.08
	23	575.616	499.568	922.716	541.5	807.154	1451.61	1274.05	1603.2
	25	1093.97	1580.29	594.509	560.888	1275.75	763.902	1597.54	1224.5
	27	672	547.472	1381.06	1528.8	406.503	896.63	1496.77	2054.61
	Time (Days)	Sora
	5	83.824	153.459	105.056	127.008	71.7925	113.4	131.072	111.6
	7	41.07	80.19	71.25	105.593	67.5	94.08	102.62	62.775
	9	59.248	62.5	77.5	48	69.312	78.03	34.4	89.232
	11	189.486	23.328	73.75	59.094	13.824	83.1875	95.506	55.296
	13	60.016	71.5275	8.4	59.7375	364.135	47.2	4	55.296
	15	72.5	69.696	32	4	982.288	116.64	80.344	48.9985
	17	36.1415	147.829	13.5	1065.19	29.6595	128.335	70.8295	40.8
	19	103.933	207.103	115.2	110.466	32	48.668	97.556	1138.63
	21	202.612	181.5	211.42	243.089	1265.62	83.1875	413.34	58.8245
	23	210.983	269.115	1039.88	164.255	0	507.84	499.488	29.6595
	25	198.198	398.816	1125.8	403.971	208.25	546.546	191.808	545.928
	27	635.107	503.339	210.938	179.988	360.406	766.237	1183.28	311.747
	Time (Days)	PMB
	5	130.235	95.648	91.6735	102.344	102.62	108	157.115	97.5
	7	49.392	70.664	58.8245	64.538	69.8625	46.592	36.8	84.27
	9	57.319	29.478	70.272	22.5	46.225	46.4	55.016	49.726
	11	78.336	29.16	0	47.068	41.7545	92.512	42.592	48.668
	13	34.4605	51.2	53.016	166.698	66.564	39.701	39.7535	0
	15	45.5625	46.4	150.701	14.8955	225.4	0	75.6315	0
	17	351.014	0	34.4605	131.072	103.75	36	179.562	0
	19	400.078	177.45	0	0	180.469	23.328	151.838	0
	21	0	251.982	42.592	0	39.7535	210.357	316.028	0
	23	472.017	55.296	58.8245	0	697.632	261.95	0	0
	25	373.182	80.625	0	86.3255	409.6	0	0	702.27
	27	409.896	788.544	185	0	0	102.689	908.28	0
	Time (Days)	Sora+PMB
	5	126.514	107.388	123.008	81	37.044	110.466	136.462	150.381
	7	21.964	75.429	103.488	63.48	47.2305	86.022	48	92.5965
	9	60.75	56.3945	31.0365	43.706	31.232	48.668	0	82.472
	11	48.668	0	39.7535	71.7925	59.643	52.9515	56.144	42.592
	13	34.4	52.728	19.652	47.4935	108.841	34.4	627.2	0
	15	26.95	17.9685	45.63	23.12	13.5	37.6	0	12.544
	17	158.4	49.368	0	55.296	48.6	10.976	40.572	29.16
	19	176.61	0	92.5965	78.732	51.9115	56.448	48.6	13.5
	21	315.062	78.732	14.8955	66.3255	152.703	132.962	98.3125	32
	23	119.164	236.25	97.556	27.436	97.556	388.349	78.732	0
	25	152.46	295.312	171.5	130.696	62.5	231.184	123.872	48.668
	27	196.599	171.088	0	490.413	262.132	186.517	39.7535	72.5
	Fig 7a. Hepa 1-6 Tumor volume (mm3)
	Time (Days)	CTRL
	7	24.064	27.744	19.652	32	31.046	32	46.746	46.575
	9	44.982	44.5465	29.4335	39.69	20.992	31.2375	78.652	37.044
	11	80.0565	83.824	78.732	55.016	98.3125	143.748	92.697	71.656
	13	159.744	182.952	161.172	238.464	169.136	275.625	275.684	104.284
	15	314.288	181.675	177.315	204.723	215.472	87.808	265.586	147.456
	17	477.144	274.443	273.8	355.737	244.488	294.4	337.892	299.568
	19	633.938	562.432	376.786	139.537	427.432	202.612	307.062	376.248
	21	899.3	1054.69	545.754	290.207	433.35	272.281	530.604	149.988
	23	1441.37	1431.64	794.705	392.85	261.792	385.067	772.808	272
	25	1824.08	1755.68	1379.52	622.913	634.834	530.452	1206.47	411.892
	27	2123.6	2218.92	1212.42	627.328	818.748	624.024	738.684	488.448
	Time (Days)	Sora
	7	16.384	28.7875	28.175	27.5625	16.384	32	17.9685	4
	9	21.4375	45.2845	29.4335	48.668	30.118	32	37.044	21.4375
	11	37.044	26.3375	32	45.5625	25.088	56.074	21.4375	32
	13	81.648	58.8245	47.1495	86.528	45.5625	36.1	30.324	21.4375
	15	62.426	74.4385	42.336	131.712	149.988	81.461	125.023	43.706
	17	137.312	137.677	258.75	72.576	283.024	252.761	94.1015	175.071
	19	130.696	112.896	299.218	268.584	186.624	318.028	86.022	189.037
	21	127.832	389.344	485.002	740.772	368.327	187.308	124.653	161.604
	23	259.002	562.432	509.652	872.85	406.272	186.517	370.881	180.224
	25	329.252	913.385	608.634	1007.81	428.688	252.486	463.89	296.227
	27	470.596	974.902	582.624	510.908	503.382	846.4	210.938	358.706
	Time (Days)	PMB
	7	34.4605	21.904	52.92	28.9	39.5035	26.01	4	80.19
	9	37.044	32	17.9685	44.982	47.432	23.328	31.046	28.175
	11	55.296	55.016	32	23.275	16.384	45.496	21.4375	50.336
	13	69.3375	48.6	35.2	97.556	94.77	29.6595	163.35	37.044
	15	108.841	84.096	89.7345	55.473	90.396	127.008	44	96.237
	17	73.568	33.212	25.3265	119.422	61.852	45.5625	127.832	21.4375
	19	254.947	56.074	70.304	162.729	59.643	105.966	143.748	182.648
	21	268.324	282.123	125.023	55.296	132.618	183.996	150.381	211.722
	23	483.84	207.103	173.4	601.072	230.688	55.296	110.808	55.296
	25	371.712	244.688	81.9315	670.68	282.123	74.4385	251.982	91.936
	27	339.575	185.13	116.058	935.192	210.938	187.272	219.284	183.996
	Time (Days)	Sora+PMB
	7	56.144	19.652	37.044	17.92	39.69	58.19	46.746	4
	9	45.5625	34.4605	38.988	5.324	23.328	46.746	8.788	31.941
	11	32	48.074	58.08	19.602	45.5625	21.504	13.5	4
	13	35.378	45.177	52.111	64.512	21.4375	76.2105	37.044	51.6375
	15	113.4	80.0565	17.7785	31.941	7.8125	48.074	55.473	55.296
	17	97.216	70.304	55.296	90.75	65.1655	5.324	22.3245	49.368
	19	46.746	37.044	39.5035	86.022	64.607	106.171	84.096	42.592
	21	70.227	186.517	97.556	70.227	19.652	57.434	32	83.1875
	23	87.808	299.218	87.808	70.304	48.6	42.527	34.4605	84.564
	25	62.5	124.93	237.276	70.227	44.376	51.9115	45.5625	78.732
	27	90.972	128.993	318.028	45.5625	66.3255	55.296	39.69	86.022

## Sheet: Supplemtary Fig.1 graphs
	Fig 1a. CFU numbers per well								Fig 1c. OD450											Fig 1d. Invasion cell numbers/well(x104)
		HCCLM3			HepG2				HCCLM3												HepG2			HCCLM3
	CTRLCas9	183	213	194	262	276	258		Time (Hr)	CTRLCas9			SCARB2Cas9-1			SCARB2Cas9-2				CTRLCas9	1.2384	1.3092	0.9716	1.3256	1.3924	1.4523
	SV2BCas9	68	54	72	78	84	69		0	0.6225	0.6627	0.6576	0.657	0.6611	0.6859	0.6561	0.6658	0.6818		SCARB2Cas9-1	0.3688	0.522	0.4464	0.4425	0.222	0.3312
	CTRLCas9	186	210	205	248	259	275		24	1.5185	1.5258	1.5022	1.3274	1.4367	1.3942	0.9621	0.9936	0.9498		SCARB2Cas9-2	0.5184	0.6368	0.604	0.4589	0.5526	0.5012
	SLC6A19Cas9	89	85	92	130	145	132		48	2.6937	2.5522	2.6813	1.9562	1.9917	2.1841	0.3125	0.3369	3.4585
	CTRLCas9	215	209	224	234	248	256		72	3.1128	3.1325	3.3724	2.5104	2.5919	2.6089	2.1201	2.0113	2.0807
	ABCG8Cas9	145	128	134	165	148	142		96	3.5791	3.7165	3.8086	3.1255	2.9768	3.0159	2.8841	2.8529	2.8397		Fig 1e. CFU numbers per well
	CTRLCas9	221	234	218	275	259	262		HepG2												HCCLM3			HepG2			Primary HCC1#
	KCNAB2Cas9	142	168	154	164	142	158		Time (Hr)	CTRLCas9			SCARB2Cas9-1			SCARB2Cas9-2				CTRLCas9	197	182	169	237	199	212	144	132	113
	CTRLCas9	216	208	213	235	238	261		0	0.6674	0.6851	0.7034	0.6982	0.7015	0.6829	0.6941	0.6837	0.6913		SCARB2Cas9-1	76	82	91	109	116	132	78	58	60
	ACOXLCas9	145	166	135	178	164	145		24	1.5523	0.5409	2.528	1.1121	1.0394	1.0777	1.3229	1.3115	1.3181		SCARB2Cas9-2	89	92	106	110	112	96	87	76	66
	CTRLCas9	204	218	210	247	238	264		48	2.2241	2.2316	2.4281	1.5426	1.5623	1.5517	1.8836	1.8854	1.8806
	HAS2Cas9	150	132	142	195	188	172		72	2.8452	2.8633	2.8388	2.0918	2.0874	2.0686	2.2186	2.2147	2.1913
	CTRLCas9	218	206	198	236	227	232		96	3.6974	3.6911	3.7001	2.5765	2.5665	2.6024	2.8144	2.7562	2.8459
	FAHD2ACas9	158	143	149	145	178	152
	CTRLCas9	209	189	192	218	239	232
	HCN4Cas9	144	155	161	193	189	178
	CTRLCas9	184	208	196	238	217	232
	GGTLC2Cas9	164	173	158	189	174	179
	Fig 1f. The frequency of tumor-initiating cells of HCC cells
	HCCLM3		dilution number (cells/well)	replicates	number of positive
		CTRLCas9	96	10	10		Fig 1i. Relative mRNA level
			48	10	10		HCCLM3 CD133+ CD13+
			24	10	10		CD24		EpCAM		NANOG		SOX2		OCT4		SCARB2
			12	10	9		CTRLCas9	SCARB2Cas9	CTRLCas9	SCARB2Cas9	CTRLCas9	SCARB2Cas9	CTRLCas9	SCARB2Cas9	CTRLCas9	SCARB2Cas9	CTRLCas9	SCARB2Cas9
			6	10	5		1.03766	0.872564	1	0.142595	1.09429	0.594604	1.07425	0.754364	1.0163	0.451668	0.924449	0.179659
			3	10	3		1.0163	0.694157	0.965936	0.29937	1	0.423373	1.03766	0.571701	1.00928	0.487452	1.08423	0.124424
		SCARB2Cas9-1	96	10	8		0.948246	0.638754	1.03526	0.100134	0.913831	0.420448	0.897095	0.494257	0.974905	0.445449	0.997692	0.106088
			48	10	7		HepG2 CD133+CD13+
			24	10	3		CD24		EpCAM		NANOG		SOX2		OCT4		SCARB2
			12	10	3		CTRLCas9	SCARB2Cas9	CTRLCas9	SCARB2Cas9	CTRLCas9	SCARB2Cas9	CTRLCas9	SCARB2Cas9	CTRLCas9	SCARB2Cas9	CTRLCas9	SCARB2Cas9
			6	10	1		0.92445	0.600124	0.852635	0.662809	1.18921	0.296616	0.941694	0.607096	0.950439	0.675175	1.10445	0.279322
			3	10	0		1.04729	0.698985	1.02811	0.471937	0.773783	0.290511	0.878631	0.628505	1.01162	0.634342	1.09682	0.336808
		SCARB2Cas9-2	96	10	7		1.03288	0.670511	1.14076	0.530957	1.08673	0.343092	1.20859	0.683018	1.04006	0.600124	0.825496	0.231647
			48	10	7
			24	10	4		Fig 1m. SCARB2 mRNA level
			12	10	1		Parental HCC cells	Sorafenib-resistant HCC cells
			6	10	0		38.5807	51.8649
			3	10	0		49.6282	50.6447
							47.2431	58.9504
	HepG2	CTRLCas9	96	10	10		43.5523	56.5734
			48	10	9			51.4411
			24	10	9			64.5447
			12	10	8
			6	10	4
			3	10	3
		SCARB2Cas9-1	96	10	9
			48	10	7
			24	10	6
			12	10	2
			6	10	2
			3	10	0
		SCARB2Cas9-2	96	10	10
			48	10	7
			24	10	5
			12	10	3
			6	10	1
			3	10	0
	Primary HCC1#	CTRLCas9	10000	10	10
			5000	10	10
			2000	10	8
			1000	10	5
			500	10	3
			250	10	1
		SCARB2Cas9-1	10000	10	10
			5000	10	8
			2000	10	4
			1000	10	2
			500	10	1
			250	10	0
		SCARB2Cas9-2	10000	10	10
			5000	10	9
			2000	10	6
			1000	10	3
			500	10	0
			250	10	0

## Sheet: Supplemtary Fig.2 graphs
				Fig 2f. ALT (U/L)			Fig 2i. Numbers of lung metastatic nodules
	Fig 2d. Body weight (g)			WT	CreAlbScarb2F/F		CTRLCas9	SCARB2Cas9
	WT	CreAlbScarb2F/F		36	36		57	9
	17.8	18.9		32	28		52	13
	18.6	19.9		38	40		44	12
	18.9	17.8		33	35		43	9
	19.4	18.4		32	38		46	10
	18.9	18.2		30	30		46	12
	17.2	17.4		Fig 2f. AST (U/L)			48	8
	Fig 2d. Liver weight (g)			WT	CreAlbScarb2F/F		48	7
	WT	Cre-Alb-Scarb2-F/F		150	128
	1.33	1.29		95	77
	1.28	1.11		215	146
	1.38	1.28		145	125
	1.18	1.24		164	167
	1.23	1.09		116	134
	1.24	1.14		Fig 2f. CHO (mmol/L)
				WT	CreAlbScarb2F/F
				1.58	2.51
				1.81	1.5
				2.4	2.13
				1.7	1.93
				1.72	1.68
				2.01	2.09
				Fig 2f. TG (mmol/gprot)
				WT	CreAlbScarb2F/F
				0.89	1.13
				0.78	0.79
				1.11	1.3
				0.98	1.21
				1.02	1.27
				1.11	0.89
				Fig 2f. GLU (mmol/L)
				WT	CreAlbScarb2F/F
				11.6	12.47
				11.2	10.45
				9.51	10.54
				10.34	9.45
				9.54	10.37
				10.78	11.32

## Sheet: Supplemtary Fig.3 graphs
	Fig 3a. Relative mRNA level									Fig 3b. Relative protein level
		CreAlbMyc			CreAlbScarb2F/FMyc						CreAlbMyc			CreAlbScarb2F/FMyc
	Tfap4	0.999094	0.999218	1.00169	0.623114	0.634543	0.609275			Cyclin A	0.388036	0.393955	0.427368	0.278305	0.297816	0.35723
	Glut1	1.0022	1.00224	0.995559	0.524519	0.65874	0.308057			Cyclin D	0.258477	0.431906	0.401134	0.106894	0.0527007	0.214122
	Cdk4	1.00955	0.992769	0.997677	0.400668	0.297465	0.306961			Cyclin E	0.668586	0.894374	0.302024	0.0936116	0.142998	0.126772
	Glut4	1.00811	1.00804	0.983854	0.619417	0.725684	0.214939			N-cadherin	0.449776	0.396977	0.572632	0.106578	0.033492	0.333063
	Ccna1	0.990091	1.00538	1.00453	0.442738	0.402467	0.502389			IRP2	0.423544	0.755835	0.626235	0.371917	0.67099	0.582152
	Ccnd1	1.00055	0.996287	1.00316	0.403814	0.427918	0.380342			CDK4	0.311836	0.206045	0.25749	0.119545	0.0403875	0.0765492
	Ccne1	0.985525	1.014	1.00048	0.418793	0.592962	0.418145			EIF3A	1.11388	1.78018	0.985668	0.305819	0.562141	0.138788
	Pld6	0.997444	1.00182	1.00074	0.418604	0.429598	0.329157			E2F2	0.331414	0.18539	0.300405	0.165085	0.0261041	0.0604833
										MMP14	0.774152	1.06012	0.644858	0.141682	0.110983	0.0693938
										SCARB2	0.817019	0.579681	0.506883	0.139469	0.113118	0.186715
										MYC	0.481126	0.436104	0.644534	0.437476	0.257235	0.552722

[truncated: 2 more sheets: Supplemtary Fig.5 graphs, Supplementary Fig.6 graphs]
